# Supplementary material for: Atmiyata, a community champion led psychosocial intervention for common mental disorders: A stepped wedge cluster randomized controlled trial in rural Gujarat, India
Source: PLoS One. 2023 Jun 8;18(6):e0285385. doi: 10.1371/journal.pone.0285385 (PMC10249851; doi:10.1371/journal.pone.0285385)
Supplement: S1 File — (XLSX) [file pone.0285385.s003.xlsx]

## Sheet: Sheet1
sno	respondercode	intervention	period	cluster_code	ghq	phq	srq	gad	sps	qol	healthscore	whodas	w1	w2	w3	ghq_3f	phq_3f	srq_3f	gad_3f	sps_3f	qol_3f	healthscore_3f	whodas_3f	w1_3f	w2_3f	w3_3f	gender	occupation	maritalstatus	education	religion	caste_category	ghq_8f	phq_8f	srq_8f	gad_8f	sps_8f	qol_8f	healthscore_8f	whodas_8f	w1_8f	w2_8f	w3_8f
1	I/A/R09/0028	0	1	26	8	8	17	8	10	9	50	33	26	2	2	10	14	19	13	58	11	90	31	30	0	0	2	1	1	0	1	2	11	23	18	14	2	12	80	22	30	0	7
2	I/A/R09/0071	0	1	26	7	13	16	8	37	11	45	37	5	4	21	0	4	1	2	4	5	50	12	0	0	0	1	2	1	11	1	1	6	11	12	10	14	12	55	17	30	0	3
3	I/A/R09/0259	0	1	30	6	23	18	13	9	14	45	30	15	0	4	9	13	13	13	5	8	65	27	10	4	4	2	1	1	5	1	4
4	I/A/R07/0042	0	1	41	8	6	13	5	4	9	0	26	10	15	15	2	9	12	6	9	11	50	22	5	15	25	2	1	3	0	1	4	7	13	19	10	12	12	50	26	15	0	7
5	I/A/R07/0144	0	1	13	9	13	16	11	56	10	15	26	30	30	30	8	17	19	7	54	15	10	40	30	0	0	1	1	1	12	3	6	8	18	15	4	32	10	35	19	30	30	0
6	I/A/R07/0186	0	1	37	6	7	17	6	27	10	25	33	30	30	15	4	9	20	8	26	15	50	35	30	20	0	2	2	3	0	1	5	1	7	15	5	26	12	50	24	15	0	0
7	I/A/R07/0199	0	1	41	10	10	15	8	70	12	15	37	15	15	15	12	23	20	17	71	18	0	42	30	15	10	1	1	1	10	1	4	4	22	18	14	33	15	75	35	30	15	0
8	I/A/R07/0228	0	1	41	6	9	20	10	13	11	40	23	30	15	15	2	12	17	9	0	12	50	24	20	0	15	2	1	1	0	1	1	2	15	15	7	0	10	50	20	4	0	0
9	I/A/R07/0268	0	1	41	7	13	15	8	8	11	10	29	15	2	7	3	9	13	5	5	12	40	31	15	0	0	1	1	1	0	1	1	0	8	12	2	6	12	50	23	15	0	7
10	I/A/R07/0321	0	1	37	6	5	9	5	41	6		23	4	0	0	4	4	10	2	31	6	50	25	10	4	0	1	1	2	10	1	4
11	I/A/R035/0036	0	1	20	9	5	8	5	13	6	80	15	0	4	6	5	5	8	1	8	5	70	12				2	2	3	3	1	5	4	4	8	0	11	5	90	12
12	I/A/R035/0150	0	1	13	8	2	2	3	3	7	90	12	0	0	0												1	1	1	0	2	5
13	I/A/R035/0188	0	1	34	6	3	4	3	3	6	90	14	0	0	0	1	3	8	0	0	5	95	12				1	1	1	6	2	1	3	5	4	4	0	7	95	12
14	I/A/R019/0004	0	1	37	12	24	18	19	25	18	65	37	30	0	0												2	2	1	4	1	1
15	I/A/R019/0036	0	1	20	7	16	15	11	14	11	40	21	30	0	0	0	2	1	0	0	5	50	12	30	4	3	2	2	1	0	1	1	1	8	11	4	0	10	65	20	8	0	3
16	I/A/R019/0058	0	1	13	10	8	9	7	8	12	80	26	30	0	0	9	12	20	14	44	16	95	33	0	0	0	2	2	1	0	1	4	3	12	19	10	58	13	60	33	18	0	4
17	I/A/R019/0096	0	1	20	11	16	15	12	20	16	50	31	3	3	3	0	0	0	0	0	5	85	15	0	0	0	2	2	1	0	1	1	6	8	16	7	28	12	40	30	20	5	4
18	I/A/R019/0098	0	1	20	6	16	13	14	2	12	90	27	15	15	15												1	1	1	0	1	1	2	4	0	1	4	7	75	18	5	3	0
19	I/A/R019/0101	0	1	20	6	8	6	7	0	7	95	14	0	0	0	0	0	0	0	0	5	95	12	0	0	0	2	1	1	0	1	1	0	8	19	4	12	11	20	32	20	10	7
20	I/A/R019/0162	0	1	20	10	9	13	3	64	14	90	39	5	30	30	0	0	0	0	2	5	95	14	0	0	0	1	2	1	8	1	1	11	24	16	14	42	15	85	39	25	25	20
21	I/A/R019/0256	0	1	49	11	9	12	7	5	9	80	25	5	0	0												2	1	1	7	1	1	5	15	18	5	2	11	20	25	15	10	2
22	I/A/R010/0005	0	1	42	11	5	11	8	42	13	50	22	0	0	0	10	11	10	12	80	23	10	54	30	0	0	1	2	2	2	1	2	11	16	16	14	80	18	20	43	30	30	0
23	I/A/R010/0008	0	1	42	6	3	5	6	5	7	65	15	0	0	0	0	4	0	3	0	6	60	12	7	0	22	1	1	1	7	1	1
24	I/A/R010/0018	0	1	42	9	15	11	16	48	17	70	39	10	10	8	5	10	16	7	3	9	55	17	15	3	15	2	2	1	3	1	2	0	0	0	0	0	5	95	12	0	0	0
25	I/A/R010/0024	0	1	42	8	20	15	11	43	7	85	37	25	25	25	11	15	15	14	90	14	15	31	25	5	20	1	1	1	15	1	3	0	6	2	0	0	6	85	12	4	0	2
26	I/A/R010/0067	0	1	49	7	15	8	7	17	8	55	34	15	10	0	4	4	1	2	10	7	50	16	0	0	0	1	1	1	4	1	1	4	4	1	2	10	7	50	16	0	0	0
27	I/A/R010/0147	0	1	2	8	11	16	10	47	12	65	39	30	6	6	12	18	18	13	88	16	30	37	30	30	30	1	1	2	0	1	5
28	I/A/R012/0242	0	1	5	9	7	15	3	16	8	70	16	10	10	10												1	1	1	7	1	1
29	I/A/R021/0005	0	1	35	6	9	11	8	19	9	60	24	7	10	10	9	12	13	19	39	9	70	25	22	18	4	1	1	2	14	1	4	2	10	10	8	13	8	90	24	20	5	2
30	I/A/R021/0063	0	1	35	6	1	0	4	12	6	5	21	0	0	0												1	1	1	4	1	4
31	I/A/R021/0098	0	1	30	7	17	17	11	2	8	30	27	10	20	10	9	8	15	9	17	11	25	31	25	10	7	1	1	1	2	1	4	10	15	20	12	16	15	80	29	20	10	8
32	I/A/R021/0114	0	1	34	7	7	15	3	16	8	25	31	4	3	4	5	6	6	2	15	10	30	34	25	15	7	2	1	1	0	2	4	1	8	11	4	9	9	40	22	10	4	2
33	I/A/R021/0180	0	1	30	10	7	15	6	6	7	20	17	10	10	5	3	2	6	5	10	7	60	17	10	4	2	1	1	1	4	1	4	0	1	0	2	0	7	90	15	0	0	0
34	I/A/R021/0263	0	1	30	6	18	20	16	8	10	0	26	30	25	20	10	22	20	21	20	16	10	39	20	6	10	1	1	1	6	1	4
35	I/A/R021/0302	0	1	35	7	17		7	16	15	20	29	20	20	24	3	2	1	2	6	5	80	25	10	0	3	2	1	1	0	1	2
36	I/A/R021/0378	0	1	13	6	20	18	11	40	10	10	33	30	25	2	10	11	19	10	34	15	30	33	25	10	7	2	1	1	5	2	4	9	10	18	9	32	11	45	21	20	5	3
37	I/A/R021/0392	0	1	41	6	7	9	6	6	8	25	18	10	6	3	9	22	20	15	14	14	20	28	25	10	10	2	1	1	0	1	4	11	15	19	11	25	16	75	28	15	8	4
38	I/A/R021/0423	0	1	35	6	17	16	20	14	11	35	22	15	10	4	5	9	19	7	7	9	65	16	10	8	2	1	1	1	10	1	4	3	18	18	14	90	14	40	38	30	20	6
39	I/A/R021/0438	0	1	35	6	13	11	7	6	12	40	19	20	15	5												1	1	1	15	1	4
40	I/A/R033/0263	0	1	30	12	13	16	12	82	15		38	30	0	0	10	15	18	14	90	15	35	42	30	30	30	2	2	1	0	1	2
41	I/A/R08/0012	0	1	13	6	10	15	7	28	9	50	33	10	7	5												1	1	1	6	1	1	5	9	12	9	24	9	50	19	4	2	6
42	I/A/R08/0047	0	1	42	9	8	14	7	9	11	60	36	15	10	5	2	4	5	4	4	9	70	25	5	3	5	1	1	1	11	2	3	2				0
43	I/A/R08/0088	0	1	42	11	12	19		0	10	55	31	13	6	5	3	13	14	9	26	13	50	31	13	10	10	2	1	3	0	1	5	6	10	18	9	35	13	65	27	10	3	5
44	I/A/R08/0110	0	1	13	9	8	14	6	21			34	10	5	5	4	10	10	7	19	9	30	28	15	8	5	1	1	1	5	1	5
45	I/A/R08/0136	0	1	42	7	10	17	7	18	11	55	39	15	10	10	4	8	11	7	31	8	50	20	5	3	6	2	1	3	10	1	4
46	I/A/R08/0240	0	1	30	9	11	20	7	20	10	55	31	12	10	10												2	1	6	9	1	5
47	I/A/R036/0077	0	1	30	9	12	14	13	22	8	15	23	12	7	3		5	11	4	17	7	90	17	10	3	1	2	1	1	0	1	2	3	9	7	5	19	11	90	24	5	0	2
48	I/A/R034/0169	0	1	34	7	8	16	2	1	8	50	24	10	0	6	7	9	10	12	19	12	60	27	25	3	5	2	1	1	0	1	1	1	7	15	8	3	10	50	21	4	0	0
49	I/A/R011/0115	0	1	40	7		18	9	0	11	65	23	15	7	10	0	1	10	1	0	7	60	12	0	0	0	2	1	1	2	1	1
50	I/A/R011/0196	0	1	40	6	11	16	5	10	8	90	20	3	0	0	6	9	7	11	0	8	70	12	30	0	0	2	2	1	10	2	2	9	11	13	11	0	8	60	15	10	0	10
51	I/B/R09/0417	0	1	53	9	19	17	11	30	8	70	30	0	0	0	10	17	13	14	43	10	35	31	30	0	2	1	1	3	2	1	2	11	18	17	16	44	15	5	33	30	0	15
52	I/B/R09/0433	0	1	53	8	12	16	9	54	18	75	45	30	20	7	7	11	15	11	26	16	20	30	30	0	0	1	1	1	9	1	2	11	17	18	17	58	20	0	41	30	10	30
53	1/I/B/R09/0537	0	1	50	7	10	10	4	19	7	50	19	30	0	0	7	7	9	5	36	9	35	21	30	0	0	1	2	2	16	1	2
54	1/I/B/R09/0677	0	1	24	4	8	12	7	6	8	50	14	15	0	0	2	9	13	9	16	12	75	22	30	0	15	2	1	2	8	1	1	2	4	9	6	8	8	50	16	15	0	7
55	1/I/B/R09/0690	0	1	50	7	16	17	8	46	14	70	32	30	3	27	10	17	19	10	41	12	35	33	30	0	30	2	2	1	0	1	2	12	21	19	16	63	19	0	39	30	0	30
56	1/I/B/R09/0554	0	1	23	3	7	15	7	3	9	75	14	30	0	0	5	12	17	9	9	10	50	20	30	0	0	1	1	1	12	1	1	6	9	14	13	11	10	30	15	30	0	0
57	1/I/B/R09/0580	0	1	24	3	6	8	7	11	7	50	15	7	2	0												1	1	1	14	1	2
58	1/I/B/R09/0598	0	1	50	3	5	8	5	10	7	15	15	25	0	4												1	1	1	5	1	2
59	1/I/B/R09/0620	0	1	50	3	10	14	7	12	10	55	24	30	0	0	6	10	14	8	23	6	50	22	30	0	3	2	1	1	0	1	1
60	1/I/B/R07/0384	0	1	25	7	9	20	18	46	13	10	38	20	5	10	2	8	20	6	12	11	50	21	15	0	3	2	1	1	0	1	4	0	2	2	0	0	7	80	12	0	0	0
61	1/I/B/R07/0467	0	1	8	7	27	13	18	45	11	40	26	28	20	6	3	4	7	3	24	9	50	18	5	0	0	1	1	1	10	1	4
62	1/I/B/R07/0481	0	1	53	6	17	15	12	73	15	5	39	30	30	30	2	5	9	7	31	9	60	19	15	0	7	1	2	2	12	1	2	9	18	12	19		9	90	23	30	30	0
63	1/I/B/R07/0487	0	1	53	4	23	20	12	33	17	15	43	5	6	6	3	7	7	6	20	9	60	18	10	0	6	1	1	1	10	1	2	9	19	18	14	45	14	50	39	30	10	15
64	1/I/B/R07/0545	0	1	8	4	5	5	4	6	9	10	18	5	0	0												1	1	1	3	2	5
65	1/I/B/R07/0351	0	1	52	3	7	17	7	30	8	50	29	10	0	6	2	7	11	2	11	10	50	19	15	0	5	2	1	1	3	1	4	4	6	11	7	9	7	50	18	7	0	3
66	1/I/B/R07/0378	0	1	25	4	12	12	9	58	12	20	33	26	12	12	1	9	9	5	35	7	50	22	5	2	2	1	1	1	9	1	5	0	4	4	3	0	9	50	12	3	3	0
67	1/I/B/R07/0391	0	1	52	4	0	0	0	6	5	100	12	0	0	0	0	0	0	0	0	5	100	12	0	0	0	2	1	1	16	1	4	0	0	0	0	0	5	90	12	0	0	0
68	1/I/B/R07/0353	0	1	52	4	12	14	10	27	17	0	41	30	7	5	2	5	4	3	18	9	60	17	10	0	0	2	2	1	9	1	4
69	1/I/B/R07/0567	0	1	25	3	7	9	5	40	7	80	27	30	5	0	3	5	7	2	21	7	50	19	7	0	3	1	1	2	3	1	5	4	2	3	2	27	7	30	15	10	0	0
70	1/I/B/R040/0187	0	1	29	12	9	17	7	0	9	75	15	5	4	10	9	21	18	20	0	13	50	22	15	3	2	2	1	3	0	1	1	5	12	18	9	2	16	75	15	10	0	0
71	1/I/B/R040/0290	0	1	39	7	17	17	15	28	14	50	20	5	15	10	10	14	13	16	3	17	50	19	19	0	5	2	1	1	3	1	4	6	11	14	13	0	14	55	15	30	0	20
72	1/I/B/R037/0524	0	1	29	4	4	3	2	1	6	45	12	2	1	1	1	5	7	6	0	7	45	14	1	1	1	2	1	1	2	1	5	3	8	10	10	7	12	75	21	15	0	5
73	1/I/B/R043/0105	0	1	8	9	23	19	15	21	18	55	35	10	0	3	5	12	16	5	0	14	75	24	7	5	0	2	1	3	5	1	2	12	24	20	18	37	18	25	29	30	0	10
74	1/I/B/R043/0119	0	1	52	8	23	14	21	14	14	50	25	20	0	5	8	23	14	21	14	14	50	25	20	0	5	1	1	1	10	1	2	11	18	18	14	4	13	50	16	20	0	2
75	1/I/B/R043/0148	0	1	52	10	19	19	19	28	14	25	36	30	7	15	0	8	12	6	0	9	50	18	7	0	5	2	2	3	10	1	2	9	15	17	14	7	15	60	16	15	0	6
76	1/I/B/R043/0157	0	1	52	6	6	6	3	5	7	100	13	0	0	0	0	0	0	0	0	5	80	12	0	0	0	1	1	1	15	1	4
77	1/I/B/R043/0209	0	1	50	8	6	14	6	3	11	50	15	10	0	2	0	2	12	3	5	7	75	20	2	1	0	2	2	1	0	1	2	11	15	17	12	4	11	50	22	30	0	0
78	1/I/B/R043/0212	0	1	50	8	16	14	17	40	13	50	31	30	10	5	9	26	19	11	17	16	50	24	10	0	2	1	1	1	2	1	2
79	1/I/B/R043/0253	0	1	29	9	17	20	10	60	20	50	37	25	7	2	12	23	19	17	65	25	35	48	28	0	25	2	2	1	2	1	2
80	I/B/R012/0381	0	1	53	6	2	5	11	13	11	45	30	30	4	30	4	9	15	7	46	10	45	29	13	10	4	1	2	2	0	1	1	2	1	0	0	58	5	50	24	0	0	0
81	1/I/B/R012/0644	0	1	32	10	8	14	7	25	10	60	21	10	7	15	6	6	11	7	25	7	80	28	14	10	7	1	2	2	4	1	4
82	1/I/B/R012/0678	0	1	52	3	3	3	4	2	7	55	14	5	5	3												1	1	1	1	3	6
83	1/I/B/R021/0546	0	1	21	7	24	20	15	47	10	20	36	15	10	3	5	7	19	5	25	14	10	33	25	10	8	2	1	1	5	1	5	9	10	15	7	14	10	50	36	20	10	4
84	1/I/B/R021/0662	0	1	25	3	7	18	6	20	11	50	27	18	6	3	4	4	8	2	0	10	50	17	15	4	4	2	1	1	0	1	4	4	14	19	9	24	10	40	25	15	4	5
85	1/I/B/R021/0681	0	1	21	3	17	17	11	16	18	20	27	30	0	6	4	9	19	6	11	6	85	21	10	0	4	1	1	1	10	1	4	7	22	19	12	17	13	10	28	20	8	5
86	1/I/B/R021/0692	0	1	21	6	9	17	3	6	8	60	27	15	2	4	0	0	1	0	0	5	85	22	5	2	1	2	2	1	3	1	4	0	0	0	0	2	5	90	15	5	0	0
87	1/I/B/R021/0693	0	1	21	3	5	5	4	8	8	80	16	17	10	0												1	1	1	7	1	4
88	1/I/B/R021/0536	0	1	21	3	15	19	4	61	14	20	38	30	25	3												1	2	1	5	1	4
89	1/I/B/R021/0537	0	1	21	3	7	6	5	9	6	60	16	10	5	4	4	8	10	5	24	11	60	20	15	4	4	2	2	1	0	1	4	3	5	9	5	0	8	55	18	10	0	0
90	1/I/B/R021/0545	0	1	21	3	0	2	0	30	5	70	30	15	10	2	1	1	0	0	0	5	70	12	0	0	5	2	1	1	0	1	4
91	1/I/B/R021/0524	0	1	21	4	9	7	6	3	7	50	19	7	0	0	0	0	4	0	0	6	80	20	15	4	4	2	1	1	0	1	4	0	1	0	0	0	7	85	14	0	0	0
92	1/I/B/R021/0553	0	1	29	3	12	18	10	14	10	10	32	25	10	5												2	2	3	0	1	4
93	1/I/B/R021/0700	0	1	6	3	8	13	6	6	9	55	27	7	0	0												2	1	1	0	1	4	1	4	0	0	0	6	75	20	5	0	0
94	1/I/B/R021/0737	0	1	6	3	1	20	0	3	6	85	13	20	15	2												1	2	1	10	1	4
95	1/I/B/R041/0137	0	1	39	9	22	19	12	14	16	70	25	30	0	15	5	7	12	11	14	8	50	20	15	4	2	1	1	1	8	1	4	8	16	14	12	17	12	40	23	18	8	4
96	1/I/B/R041/0051	0	1	14	5	3	5	0	33	6	90	12	7	0	0												1	1	1	15	1	2
97	1/I/B/R041/0218	0	1	50	4	8	14	7	10	7	45	17	6	3	1	5	14	16	12	39	11	60	18	10	5	4	2	1	3	0	1	2	9	10	12	10	11	11	65	21	13	3	2
98	1/I/B/R041/0226	0	1	50	4	7	7	3	2	6	50	17	10	3	5												1	1	1	10	1	1
99	1/I/B/R044/0082	0	1	24	10	9	19	11	25	11	25	32	20	5	6	9	11	18	9	48	15	60	41	18	13	8	2	2	3	0	1	2
100	1/I/B/R036/0284	0	1	29	7	5	11	4	15	9	20	17	15	9	5	4	5	18	7	22	10	85	31	15	5	2	2	1	1	0	1	2	7	11	18	12	27	13	75	32	15	7	5
101	1/I/B/R036/0303	0	1	17	11	5	8	1	45	10	85	40	30	30	10	4	7	13	7	42	14	85	22	5	2	1	2	1	3	0	1	1
102	1/I/B/R036/0434	0	1	17	3	2	3	0	19	8	90	22	8	4	2	1	4	12	3	10	6	90	20	6	2	1	2	1	1	0	2	1	7	12	13	10	31	13	75	34	9	2	2
103	1/I/B/R036/0457	0	1	17	4	6	17	5	30	7	85	28	8	6	4												2	1	1	0	1	2
104	1/I/B/R036/0365	0	1	17	3	0	0	0	9	5	95	13	0	0	0	0	0	1	0	6	5	95	17	0	0	0	2	2	1	0	1	4
105	1/I/B/R011/0415	0	1	50	10	11	11	11	7	7	35	20	25	15	8												1	1	1	8	1	4	8	15	14	13	11	12	80	23	30	0	10
106	1/I/B/R011/0370	0	1	6	5	9	16	12	24	15	45	37	30	30	30												1	2	2	0	1	2
107	1/I/B/R011/0433	0	1	23	3	4	10	4	0	9	60	14	0	0	0												2	2	1	11	1	4
108	1/I/B/R011/0559	0	1	17	3	7	10	10	10	9	60	18	30	25	5	8	2	11	4	14	10	55	12	0	0	0	2	1	3	9	1	4	5	7	10	8	10	12	75	15	30	0	15
109	1/I/C/R09/0903	0	1	36	5	11	15	8	8	9	65	15	30	0	0	0	7	9	6	3	7	85	15	10	4	0	2	1	1	0	1	2	0	7	2	1	3	8	80	16	0	0	0
110	1/I/C/R09/0912	0	1	19	3	14	15	13	16	9	30	18	30	0	2	8	12	15	10	13	16	50	19	30	0	0	2	1	3	4	1	1	8	23	15	20	16	14	50	23	30	10	15
111	1/I/C/R038/0442	0	1	55	11	11	20	11	16	10	30	18	7	0	3	6	5	13	4	0	5	70	14	1	1	1	2	2	1	0	1	2
112	1/I/C/R038/0455	0	1	39	4	6	12	5	12	6	20	15	15	6	7												1	1	1	3	1	2
113	1/I/C/R07/0447	0	1	8	3	17	19	11	28	15	25	32	15	0	0	0	6	5	3	16	8	70	19	7	0	5	2	1	1	2	2	5
114	1/I/C/R07/0591	0	1	19	3	12	12	11	8	10	40	26	10	0	5	8	15	12	14	26	11	50	28	30	0	0	2	1	1	10	1	4	8	8	12	15	11	11	80	25	30	0	0
115	1/I/C/R040/0300	0	1	29	4	5	11	4	0	9	50	13	0	0	0	3	4	11	7	16	8	75	12	0	0	0	2	1	1	9	1	4	1	2	6	2	0	6	65	13	15	0	0
116	1/I/C/R040/0375	0	1	39	6	11	8	10	0	10	50	12	10	0	0	0	0	1	0	19	9	90	18	4	0	1	2	2	1	10	1	2	0	1	3	1	0	7	70	13	15	0	0
117	1/I/C/R035/0282	0	1	4	7	0	0	1	0	6	100	13	0	0	0												1	1	1	0	1	1	2	3	5	0	0	5	90	12
118	1/I/C/R035/0348	0	1	4	10	7	10	4	7	6	100	16	7	2	2	5	4	10	3	0	5	95	12				1	1	1	5	1	1
119	1/I/C/R035/0413	0	1	4	7	3	12	2	10	10	50	29	15	10	7	5	4	14	5	18	9	90	20	7	3	2	1	2	2	9	1	1	7			9	19	16	75	23	3	2	1
120	1/I/C/R035/0437	0	1	4	3	4	7	3	16	6	70	12	7	2	0	5	5	16	4	5	5	75	12				1	2	3	0	1	1
121	1/I/C/R035/0451	0	1	3	4	5	6	0	12	7	85	13	2	2	0												2	2	3	0	1	1
122	1/I/C/R035/0288	0	1	3	3	2	3	0		5	100	12	0	0	0	4	3	7	0	10	5	70	12				1	2	3	0	1	1	2	2	5	0	3	5	90	12
123	1/I/C/R035/0278	0	1	4	5	3	3	0	0	5	90	12	0	0	0	3	4	9	3	0	7	95	12				1	1	1	10	1	1	0	0	7	0	0	5	100	12
124	1/I/C/R035/0279	0	1	4	4	1	3	0	0	5	100	12	0	0	0	1	2	7	0	0	5	95	12				1	1	1	16	1	1	0	0	2	0	0	5	85	12
125	1/I/C/R035/0293	0	1	4	3	0	3	0	0	5	90	12	0	0	0												2	1	1	6	1	1
126	1/I/C/R035/0294	0	1	4	3	0	2	0	0	5	100	12	0	0	0												2	1	1	0	1	2
127	1/I/C/R035/0304	0	1	3	4	3	3	0	2	5	95	12	0	0	0												2	2	3	0	1	4
128	1/I/C/R035/0315	0	1	19	3	0	0	0	3	5	100	12	0	0	0	2	3	7	0	0	5	100	12				2	1	3	7	1	1	1	0	3	0	0	5	90	12
129	1/I/C/R035/0321	0	1	19	3	0	2	0	5	5	85	12	0	0	0												2	2	1	0	1	2
130	1/I/C/R035/0326	0	1	19	3	0	4	0	4	5	75	12	0	0	0	2	0	7	0	0	7	90	12				1	1	1	0	1	1
131	1/I/C/R035/0333	0	1	19	3	0	2	0	0	5	90	12	0	0	0	2	3	6	0	0	5	90	12				1	1	1	9	1	1	1	2	4	0	0	5	100	12
132	1/I/C/R035/0340	0	1	1	3	2	1	1	0	5	100	12	0	0	0												2	1	1	10	2	1	0	2	1	0	0	5	95	12
133	1/I/C/R035/0353	0	1	4	3	4	5	0	0	5	100	12	0	0	0												2	1	1	0	1	4
134	1/I/C/R035/0364	0	1	4	3	3	4	0	1	5	80	12	0	0	0												2	1	1	0	1	1
135	1/I/C/R035/0367	0	1	4	3	3	6		0	5	90	12	0	0	0												2	1	1	0	1	1
136	1/I/C/R035/0372	0	1	4	3	0	3		0	5	95	12	0	0	0												2	1	1	0	1	1
137	1/I/C/R035/0380	0	1	4	3	0	7	0	0	5	95	12	0	0	0	3	0	6	1	0	5	90	12				2	1	1	7	1	4
138	1/I/C/R035/0392	0	1	4	4	0	8	0	0	5	70	12	0	0	0												2	1	1	0	1	4
139	1/I/C/R035/0381	0	1	4	4	0	7	0	0	5	100	12	0	0	0												2	1	1	14	1	4
140	1/I/C/R035/0382	0	1	4	3	3	6	0	0	5	90	12	0	0	0	1	0	3		0	5	100	12				1	1	1	9	1	4
141	1/I/C/R035/0383	0	1	4	3	3	8	0	0	5	95	12	0	0	0												1	1	1	10	1	1
142	1/I/C/R035/0530	0	1	4	11	6	8	0	0	5	100	13	5	3	1	4	4	11	3	0	6	80	12				2	1	1	0	1	1
143	1/I/C/R037/0242	0	1	46	7	2	5	2	0	7	50	13	5	1	1	0	0	0	0	0	5	95	13	0	0	0	2	1	1	0	1	2	0	0	0	0	0	5	100	12	0	0	0
144	1/I/C/R037/0589	0	1	31	5	3	6	2	6	6	50	13	1	0	1	5	6	12	4	9	8	50	22	10	3	2	1	2	1	8	1	5	0	6	8	7	18	9	45	21	5	2	3
145	1/I/C/R037/0641	0	1	39	5	6	14	5	1	9	50	17	1	1	0	7	17	19	9	16	14	40	29	20	0	5	2	1	3	0	1	5	9	13	17	12	49	13	50	40	15	7	6
146	1/I/C/R021/0569	0	1	19	3	14	18	7	18	13	55	25	25	0	10	0	3	3	0	5	5	70	15	8	2	2	2	1	1	0	1	4
147	1/I/C/R021/0570	0	1	19	3	8	20	7	19	10	50	37	20	5	3	7	10	20	10	20	12	85	25	25	4	4	2	1	1	0	1	4
148	1/I/C/R021/0903	0	1	1	3	12	20	12	27	12	25	27	20	5	6												1	1	1	3	1	4	5	10	15	5	6	7	70	20	10	5	3
149	1/I/C/R039/0197	0	1	1	3	10	9	8	0	9	55	15	10	0	0	5	11	12	8	30	10	80	16	25	0	10	2	1	1	8	1	4
150	1/I/C/R039/0242	0	1	31	5	9	13	8	20	10	60	22	30	30	30												1	2	1	3	1	4
151	1/I/C/R039/0293	0	1	31	3	8	9	5	0	9	80	16	7	0	4												2	1	1	10	1	4
152	1/I/C/R045/0042	0	1	33	9	10	18	11	24	15	50	30	10	15	13	8	14	18	7	52	20	30	46	20	5	10	1	2	2	12	1	1	6	13	16	11	43	18	25	39	15	10	8
153	1/I/C/R045/0065	0	1	31	3	1		0		5	80																2	2	4	8	1	3
154	1/I/C/R041/0254	0	1	55	7	4	9	2	19	6	50	17	23	8	15	7	10	10	1	33	10	35	24	18	10	4	1	1	2	8	1	2	9	9	12	9	16	11	45	23	13	2	1
155	1/I/C/R041/0285	0	1	55	5	22	17	17	18	10	20	24	30	3	4	7	4	2	16	11	6	95	16	6	2	2	1	1	1	8	1	3
156	1/I/C/R041/0341	0	1	33	3	8	14	9	15			21	30	20	18	9	11	17	13	27	16	50	27	18	7	4	1	1	1	10	1	2	9	9	15		11	9	75
157	1/I/C/R046/0052	0	1	31	5	17	15	9	18	11	50	27	15	5	5	8	14	15	12	31	15	45	39	26	8	5	2	2	1	0	1	4	3	11	11	6	12	15	70	20	20	4	10
158	1/I/C/R034/0361	0	1	31	10	15	12	8	15	7	55	22	30	0	5												1	1	1	11	1	4
159	1/I/C/R034/0557	0	1	1	3	18	15	9	8	16	20	26	30	0	0												2	1	1	0	1	2	4	3	6	1	12	14	65	27	5	0	0
160	1/I/C/R034/0579	0	1	3	6	9	9	13	43	11	75	25	20	0	0												2	1	1	3	1	1
161	1/I/C/R034/0637	0	1	19	3	18	13	14	2	12	50	32	30	0	0	1	9	12	8	5	10	25	14	3	0	2	2	1	1	0	1	4
162	1/I/C/R011/0610	0	1	28	3	5	13	3	11	9	45	24	25	15	5	8	13	16	8	21	13	55	21	30	25	30	2	2	1	0	1	4	8	13	14	10	27	12	55	25	30	20	15
163	I/C/R025/0018	0	1	33	6	7	14	10	0	6	60	25	24	4	0												1	1	1	0	1	2
164	I/C/R025/0024	0	1	33	7	7	14	8	5	7	50	27	30	0	0												2	1	1	3	1	2
165	1/I/D/R09/1339	0	1	9	3	11	15	15	8	13	30	16	30	0	0	3	13	12	16	15	10	55	17	6	2	3	1	1	1	7	1	2	4	11	10	11	0	14	70	19	10	0	6
166	1/I/D/R09/1362	0	1	10	4	15	15	10	20	11	25	13	20	12	4	3	5	9	13	6	10	0	14	15	10	3	1	1	1	5	1	2	8	12	19	13	15	14	50	26	15	4	2
167	1/I/D/R09/1373	0	1	10	3	7	12	8	25	10	50	18	30	0	30	7	15	12	18	13	9	50	20	30	0	0	2	1	3	7	1	1	8	16	13	13	37	11	50	28	13	4	5
168	1/I/D/R09/1485	0	1	38	3											3	0	15	2	0	5	80	12	13	6	7	1	1	1	3			4	8	9	4	19	7	80	21	5	2	2
169	1/I/D/R07/0059	0	1	7	4	12	14	8	8	9	40	14	15	0	0	8	11	13	9	8	11	35	18	30	8	10	1	1	3	4	1	4
170	1/I/D/R040/0632	0	1	45	9	15	14	19	3	12	75	18	20	0	5	11	17	19	12	29	20	25	23	20	0	1	2	1	1	0	1	5	9	11	17	13	4	9	70	23	20	0	7
171	1/I/D/R040/0637	0	1	45	7	10	14	6	3	11	75	21	30	0	25	10	18	15	13	18	16	50	35	30	30	30	1	1	1	10	1	2	7	12	16	10	1	11	50	25	16	10	8
172	1/I/D/R040/0841	0	1	48	6	10	13	8	11	11	50	19	30	7	2	7	9	17	9	2	15	50	17	15	0	15	2	1	1	0	1	2	9	9	13	12	0	14	50	17	20	0	5
173	1/I/D/R040/0858	0	1	10	3	11	18	12	19	14	55	24	30	5	15	5	3	5	6	8	7	80	17	10	0	0	2	1	1	4	1	1	6	10	13	10	13	9	75	23	8	3	2
174	1/I/D/R040/0911	0	1	18	5	6	7	5	0	9	80	14	2	0	1	6	9	14	9	0	11	50					1	1	1	15	1	5	5	10	11	13	0	14	50	15	15	2	6
175	1/I/D/R040/0055	0	1	7	3	16	12	16	16	14	50	22	30	20	25	8	23	17	14	27	19	50	28	30	2	7	2	2	3	2	1	1	7	16	18	10	21	17	10	26	30	10	10
176	1/I/D/R040/0060	0	1	7	8	13	16	16	17	14	50	25	30	0	15	4	9	16	8	0	11	50	17	21	0	3	2	1	1	4	1	4
177	1/I/D/R037/0683	0	1	15	5	8	14	7	3	7	50	17	2	1	1	1	2	4	1	2	7	90	17	2	0	0	2	1	1	0	1	5	3	6	8	11	25	9	80	27	3	1	1
178	1/I/D/R037/0697	0	1	15	4	5	12	6	1	6	55	12	0	0	0	1	9	14	5	4	9	70	15	7	0	0	2	1	1	0	1	5	7	12	19	13	22	11	65	25	10	4	2
179	1/I/D/R037/0842	0	1	43	5	6	14	7	0	7	40	14	2	1	1	4	6	12	3	0	9	75	21	10	0	0	2	1	1	5	1	5	1	5	8	7	16	7	75	23	14	8	3
180	1/I/D/R037/0859	0	1	15	11	13	16	9	32	15	40	33	9	5	1	4	13	14	10	0	10	75	21	25	0	3	2	1	3	0	1	4	6	13	13	5	11	10	45	23	14	8	3
181	1/I/D/R037/0873	0	1	15	8	7	14	7	0	9	75	18	15	3	2	2	9	11	8	0	9	70	23	3	0	0	2	1	1	0	1	1	7	10	14	12	18	10	45	24	20	10	8
182	1/I/D/R037/0870	0	1	15	6	8	14	5		9	55	14	15	1	1	0	6	9	2	0	8	70	12	8	0	3	2	1	1	10	1	5	4	6	10	4	5	10	50	16	30	16	8
183	1/I/D/R037/1068	0	1	27	4	12	18	9	0	10	70	17	7	6	6	4	11	11	9	26	11	90	27	4	1	1	2	1	1	0	1	5	4	9	13	8	0	11	50	19	15	0	4
184	1/I/D/R037/1094	0	1	27	9	12	19	12	0	8	100	15	2	0	0	3	8	3	7	7	9	70	22	30	0	0	1	1	1	10	1	2	4	4	3	6	0	11	50	18	10	0	0
185	1/I/D/R037/1099	0	1	27	11	11	20	11	15	11	70	27	10	0	6	8	14	19	16	25	11	70	29	15	5	8	2	2	3	0	1	2	8	19	16	12	8	11	45	29	17	6	2
186	1/I/D/R037/1104	0	1	27	5	15	19	8	6	12	45	27	10	0	2	5	19	20	16	38	15	50	40	7	4	4	1	1	1	4	1	2	7	10	18	14	17	17	25	29	30	10	10
187	1/I/D/R043/0582	0	1	45	3	16	20	15	5	15	85	27	20	3	10	9	16	20	15	16	16	35	26	30	0	1	2	1	3	0	1	2	10	19	20	21	8	10	48	20	13	5	6
188	1/I/D/RO43/0041	0	1	54	5	16	19	18	75	17		36	30	0	0	7	16	15	13	19	9	50	31	22	6	2	1	1	1	0	1	1
189	1/I/D/R010/0196	0	1	9	4											4	17	16	17	12	16	50	21	15	0	2	1	1	1	12			4	9	14	8	0	14	50	16	10	0	2
190	1/I/D/RO39/0119	0	1	54	4	13	19	8	17	13	20	23	15	3	10	11	19	19	12	17	16	25	26	22	6	7	2	1	1	0	1	1	5	7	13	9	10	6	50	20	10	6	4
191	1/I/D/R045/0301	0	1	45	4	11	16	14	11	13	75	16	10	2	5	10	15	19	16	10	15	40	17	20	2	4	2	1	1	0	1	1	10	16	19	15	0	10	40	25	12	7	4
192	1/I/D/R041/0592	0	1	10	7	10	16	7	17	12	55	23	17	8	5												1	1	6	8	1	2
193	1/I/D/R041/0791	0	1	45	4	9	12	12	18	8	60	16	20	8	2	8	7	14	9	10	10	70	23	18	3	7	1	1	1	2	1	2	7	15	20	11	12	14	40	25	25	6	10
194	1/I/D/R041/0842	0	1	10	3	10	9	15	22	9	55	31	20	10	0	4	6	4	7	14	9	50	12	20	8	5	1	1	1	10	1	2	6	12	15	11	11	11	40	27	17	4	0
195	1/I/D/R041/0120	0	1	38	5	11	17	12	42	14	40	35	13	7	10	9	20	17	14	37	17	45	36	30	8	5	1	2	1	2	1	2	8	13	14	11	26	13	10	36	30	30	30
196	1/I/D/R036/0745	0	1	15	3	6	11	4	21	8	95	21	15	5	2	1	7	8	8	21	12	90	19	7	0	2	2	1	1	10	1	4	5	18	16	16	37	11	50	36	22	9	5
197	1/I/D/R036/0812	0	1	43	7	9	19	7	42	11	85	38	10	5	2	12	20	20	14	53	18	45	43	20	7	6	2	1	1	8	1	2
198	1/I/D/R036/0953	0	1	15	6	7	7	4	10	9	80	18	6	2	1	3	5	7	2	20	8	90	22	2	0	0	1	1	1	11	1	4	6	10	14	12	0	8	60	22	10	6	5
199	1/I/D/R036/0950	0	1	15	4	6	11	8	10	11	85	18	10	3	1	2	8	12	11	16	10	85	22	7	0	0	2	1	1	11	1	4	7	10	16	11	0	11	50	21	15	5	10
200	1/I/D/R036/1167	0	1	47	4	11	19	12	32	14	50	34	9	0	0	9	11	19	14	21	14	50	36	15	4	3	2	2	1	0	1	4	6	20	19	21	15	18	10	27	30	0	20
201	1/I/D/R036/1188	0	1	27	8	14	11	13	38	12	75	27	10	0	0	9	17	19	10	34	14	40	30	20	10	9	2	2	1	0	1	2	5	6	8	7	0	11	50	15	10	0	0
202	1/I/D/R036/1244	0	1	27	5	13	19	12	35	11	75	33	10	7	4	10	19	19	16	38	14	50	32	25	10	8	1	1	1	4	1	1	10	11	20	12	16	17	10	28	30	0	10
203	1/I/D/R036/1262	0	1	27	4	11	14	11	19	14	80	22	8	2	1	5	17	20	14	16	12	50	24	10	6	10	1	1	1	5	1	2	8	25	18	21	14	18	50	35	20	0	0
204	1/I/D/R036/0058	0	1	7	5	15	17	12	26	13	20	29	15	4	1	12	26	19	21	90	15	0	27	30	6	10	1	1	1	7	1	4
205	1/I/D/R034/0078	0	1	7	3	20	13	16	7	13	55	25	30	1	2	7	14	15	14	55	10	25	30	30	3	10	1	1	4	8	1	4	8	14	15	14	27	11	50	23	30	15	5
206	1/I/D/R034/0112	0	1	54	3	12	13	6	0	11	60	19	5	2	0	10	16	18	14	2	13	50	16	20	0	5	1	1	1	10	1	1	4	8	6	5	1	7	70	18	13	7	5
207	1/I/D/R011/1097	0	1	10	5	12	15	10	12	14	50	26	30	15	15	4	4	8	5	6	8	75	17	10	0	5	2	1	1	0	1	2
208	1/I/D/R047/0102	0	1	38	8	12	16	7	8	13	40	17	7	0	3	7	14	16	16	17	12	30	28	13	8	3	1	1	1	9	1	2	8	19	15	9	12	14	50	25	30	30	30
209	1/I/D/R054/0058	0	1	18	7	11	14	9	13	16	50	26	30	30	30	8	14	12	13	10	17	70	33	16	5	4	1	2	1	11	1	4	4	15	8	8	12	12	30	30	30	10	8
210	1/I/D/R043/0064	0	1	7	5	15	18	17	0	18	25	17	30	0	6	6	7	18	6	0	17	50	15	10	0	2	2	2	1	0	1	4
211	1/I/D/R043/0072	0	1	7	4	15	17	17	10	18	30	22	30	0	7	4	4	2	3	0	9	75	14	10	0	0	2	1	3	0	1	4
212	1/I/D/R021/0053	0	1	18	5	15	17	14	15	18	30	21	15	0	3	5	7	11	10	13	10	50	19	8	3	4	1	1	1	0	1	4	8	21	20	19	35	17	10	38	30	0	15
213	1/I/D/R021/0055	0	1	54	9	18	20	16	23	17	25	35	30	0	10	6	8	16	11	9	13	50	30	13	5	6	2	2	1	0	1	1
214	1/I/D/R021/0080	0	1	38	9	20	20	13	32	18	25	33	30	25	15	6	17	16	16	22	16	50	29	30	14	8	2	2	1	0	1	2
215	1/I/D/R045/0004	0	1	18	8	13	18	12	10	16	50	27	7	2	7	6	7	18	8	26	13	40	26	30	4	5	1	1	1	2	1	2
216	1/I/D/R041/0065	0	1	7	8	8	13	11	22	10	65	28	26	13	8	7	16	20	14	21	12	50	28	30	10	0	1	1	1	5	1	2	9	23	18	19	47	20	15	37	30	30	30
217	1/I/D/R041/0079	0	1	7	5	8	16	12	11	13	55	24	25	8	13	6	15	13	8	15	16	65	24	15	7	7	1	1	1	0	1	3
218	1/I/D/R036/0086	0	1	27	9	16	16	18	49	14	50	30	10	4	10	9	16	18	21	90	15	25	26	30	5	15	1	2	3	0	1	1
219	1/I/D/R036/0088	0	1	27	8	16	20	17	42	16	25	31	25	25	25	12	25	20	21	45	18	25	36	30	0	20	1	1	1	0	1	1
220	1/I/D/R036/0089	0	1	9	6	17	19	13	20	13	25	28	25	0	10	8	12	11	14	0	14	50	17	20	0	0	2	1	1	10	1	2
221	1/I/D/R047/0089	0	1	18	8	23	20	15	30	16	10	34	20	10	10	9	19	19	18	12	15	50	23	30	7	10	2	2	1	0	1	4	11	23	19	20	28	17	10	33	30	15	15
222	2/I/B/R09/1106	0	2	17	5	9	13	12	5	12	60	16	30	0	0	10	14	17	13	39	18	50	31	30	0	30	2	1	1	3	1	4	5	13	14	12	18	12	50	29	30	0	0
223	2/I/B/R09/1113	0	2	17	12	9	20	7	3	7	15	21	30	0	0												2	1	1	12	1	4
224	2/I/B/R07/0739	0	2	25	4	10	15	9	3	9	60	20	10	0	5	0	4	7	0	3	8	50	12	0	0	0	2	1	1	5	1	4	0	3	8	3	0	8	50	16	10	0	0
225	2/I/B/R07/0756	0	2	50	3	13	15	11	0	10	50	19	7	0	2	2	9	10	5	5	9	65	22	4	0	0	2	2	1	10	1	4	2	2	4	2	8	10	50	17	15	0	0
226	2/I/B/R07/0808	0	2	14	6	16	15	16	0	8	50	14	15	10	0												1	1	1	5	1	1	9	20	18	21	19	12	30	23	15	10	3
227	2/I/B/R07/0810	0	2		12	6	9	10	0	12	60	18	30	0	5												1	1	1	15	1	2
228	2/I/B/R07/0832	0	2	17	3	19	19	17	28	18	0	42	30	0	0	3	16	17	12	9	14	30	24	30	2	1	2	1	1	5	1	1	5	16	17	13	3	13	50	23	15	0	0
229	2/I/B/R07/0840	0	2	51	12	23	18	15	38	17	0	35	30	0	0												2	2	1	5	1	4
230	2/I/B/R07/0845	0	2	50	5	14	14	14	11	11	60	15	5	0	0												2	1	1	5	1	2
231	2/I/B/R040/0648	0	2	32	3	4	10	3	8	7	70	12	0	0	2	7	9	15	3	16	12	60	14	12	0	0	1	1	5	10	1	4
232	2/I/B/R040/0652	0	2	32	8	6	11	7	2	10	70	23	2	0	2	5	6	13	4	31	15	50	21	15	0	0	2	1	1	2	1	4	4	9	10	5	18	12	50	22	2	0	0
233	2/I/B/R040/0688	0	2	17	6	7	10	11	10	10	80	16	20	0	0	9	16	16	16	7			14	25	0	10	2	1	1	9	1	1	6	12	13	17	39	13	80	24	7	1	1
234	2/I/B/R035/0801	0	2	29	3	5	7	2	2	7	95	12															2	2	1	0	1	4
235	2/I/B/R035/0804	0	2	52	3	3	3	0	0	5	100	12															1	1	1	0	1	1
236	2/I/B/R035/0817	0	2	17	5	4	8	2	2	8	100	13	7	2	4												1	1	1	5	1	1	7	10	13	8	21	16	90	27	5	4	2
237	2/I/B/R035/0820	0	2	17	6	6		3	3	7	100	19	3	2	0												1	1	1	9	1	1	5	11	12	12	34	14	70	22	5	0	3
238	2/I/B/R035/0834	0	2	24	12	9	15	7	33	8	25	17	30	30	30	6	8	7	10	19	7	80	15	2	0	0	1	1	1	4	1	2	11	16	16	14	17	9	50	25	15	5	15
239	2/I/B/R037/0879	0	2	32	4	4	5	5	0	8	75	14	10	1	1	5	7	11	5	5	13	50	17	10	0	0	2	1	1	9	1	4	5	7	11	8	17	8	65	19	4	0	0
240	2/I/B/R037/0938	0	2	29	7	11	15	9	9	11	45	27	20	0	5	0	7	9	7	10			20	20	0	5	2	1	1	0	1	5	6	14	14	12	38	11	80	31	10	5	2
241	2/I/B/R043/0604	0	2	29	7	21	20	10	35	18	40	32	30	2	8	10	14	15	12	20	15	35	28	10	0	0	1	1	2	1	1	1	9	13	20	13	45	10	50	37	10	7	5
242	2/I/B/R043/0609	0	2	29	3	11	11	11	7	12	55	33	9	0	4	9	15	19	13	5	12	35	12	15	0	4	2	2	1	7	1	1
243	2/I/B/R043/0627	0	2	24	3	16	17	17	26	17	45	36	21	3	0	5	15	18	14	6	16	50	20	30	0	3	1	1	1	0	1	1
244	2/I/B/R043/0634	0	2	17	3	18	16	14	35	12	70	20	30	0	11												2	2	1	7	1	2
245	2/I/B/R012/0972	0	2	52	4	8	13	6	28	10	55	25	14	5	4	0	3	4	2	4	5	50	18	0	0	0	1	2	1	3	1	4
246	2/I/B/R021/1058	0	2	50	11	8	14	7	6	9	25	26	15	4	5	3	4	9	2	11	8	30	15	15	7	4	1	1	1	9	1	4
247	2/I/B/R021/1062	0	2	6	7	13	20	8	30	14	50	27	15	7	4												2	2	1	17	1	2
248	2/I/B/R021/1098	0	2	21	3	10	10	6	35	11	80	20	5	2	0	0	0	0	0	6			25	10	0	2	1	1	2	12	1	4	0	0	0	0	14	7	100	22	5	3	7
249	2/I/B/R021/1106	0	2	21	5	10	19	9	25	14	10	34	30	3	5												1	1	1	6	1	4	2	11	9	4	8	9	40	19	3	3	2
250	2/I/B/R039/0529	0	2	17	3	15	17	11	5	10	50	24	20	3	17	0	10	14	9	18	10	80	23	10	2	4	2	1	1	10	1	5	4	15	9	8	0	15	85	12	7	0	0
251	2/I/B/R039/0545	0	2	29	4	11	13	10	20	12	70	20	20	0	9	0	9	16	7	30	8	85	23	7	0	4	2	1	1	7	1	5	1	7	10		21	8	80	26	4	2	1
252	2/I/B/R039/0601	0	2	23	5	16	18	13	9	14	50	19	15	3	7												1	1	1	9	1	4	0	1	2	2	0	5	100	12	0	0	0
253	2/I/B/R039/0605	0	2	23	5	14	6	7	15	9	60	24	10	0	0												1	1	1	17	1	4	0	6	12	16	0	7	70	14	10	0	0
254	2/I/B/R039/0607	0	2	29	4	5	9	2	27	8	75	21	4	2	2												1	1	1	4	1	1	8	7	8	4	3	16	75	17	20	0	0
255	2/I/B/R039/0648	0	2	53	4	12	15	14	0	12	60	16	30	0	0	3	13	15	11	15			21	10	4	6	2	1	1	3	3	6	4	8	12	11	0	14	50	22	7	3	3
256	2/I/B/R045/0309	0	2	29	3	5	15	11	0	13	75	16	25	0	0	4	4	5	5	0	9	50	12	5	0	0	2	1	1	8	1	1	5	12	11	9	15	9	80	26	25	0	0
257	2/I/B/R045/0312	0	2	29	7	18	20	19	39	18	25	34	30	0	18	11	15	17	15	25	18	25	15	15	0	4	2	1	1	3	1	1	11	17	18	17	33	15	20	29	10	0	10
258	2/I/B/R045/0337	0	2	53	5	19	17	12	31	16	25	28	16	6	3												2	1	3	0	1	1	9	17	16	12	18	14	25	31	30	0	15
259	2/I/B/R041/0597	0	2	52	4	13	11	4	31	10	45	22	15	6	12	7	10	15	12	33	17	60	27	23	8	2	1	1	1	15	1	4	3	13	12	11	16	9	50	22	15	4	0
260	2/I/B/R041/0644	0	2	6	3	7	8	6	5	9	40	15	22	15	6	6	7	6	4	1			18	15	3	6	2	2	3	0	1	3	4	11	6	6	0	9	50	15	5	0	5
261	2/I/B/R041/0660	0	2	53	4	8	12	10	18	12	60	21	18	2	6	2	6	8	3	4			18	10	2	3	2	1	3	0	1	2
262	2/I/B/R08/0550	0	2	25	5	11	20	8	0	12	50	25	20	7	10	8	7	17	8	29	11	55	27	12	4	7	2	2	1	0	1	4	7	10	15	13	8	14	55
263	2/I/B/R08/0555	0	2	6	10	9	17	7	19	11	60	29	20	15	7												2	1	1	8	1	5
264	2/I/B/R08/0639	0	2	51	9	9	9	9	8	11	60	16	15	5	4	10	13	19	14	19	13	30	35	10	8	7	1	1	1	7	1	5	3	15	12	8	28	10	50	25	30	0	0
265	2/I/B/R08/0683	0	2	50	3	11	15	7	0	14	75	31	13	10	7												2	1	1	0	1	5	9	18	15	16	9	15	20	31	30	0	0
266	2/I/B/R08/0738	0	2	25	4	16	12	7	28	13	60	27	19	6	5	7	10	19	7	4	0		36	13	9	5							4	12	11	8	13	14	70	19	10	8	5
267	2/I/B/R08/0751	0	2	14	7	10	18	6	8	15	65	28	15	8	10												1	1	1	12	1	4
268	2/I/B/R036/0982	0	2	29	8	21	20	13	31	15	40	30	26	0	15												2	2	3	0	1	2	2	4	13	4	11	13	50	19	0	0	0
269	2/I/B/R036/0986	0	2	24	7	12	12	9	13	9	85	25	25	20	0	4	11	19	10	21	16	40	23	30	0	12	2	1	1	0	1	4	4	13	13	5	27	12	70	25	10	0	0
270	2/I/B/R036/1002	0	2	29	6	15	9	12	11	10	70	26	10	0	2												2	1	1	13	1	5	1	9	10	2	16	13	90	21	2	0	0
271	2/I/B/R036/1026	0	2	29	3	7	9	8	14	11	85	21	4	0	2	5	10	14	9	35			31	10	5	3	2	1	1	0	1	2	6	16	16	10	25	11	50	30	15	0	0
272	2/I/B/R034/0871	0	2	50	3	20	20	15	24	11	50	24	10	0	5	6	15	15	13	12	12	50	26	30	0	0	1	1	1	7	1	4
273	2/I/B/R034/0901	0	2	14	3	9	9	5	2	12	50	14	0	0	2	0	3	1	0	0	5	100	12	0	0	0	2	1	1	3	1	5	0	4	5	3	0	7	20	17	0	0	0
274	2/I/B/R034/0947	0	2	25	3	6	9	7	8	8	80	18	15	3	0												2	1	1	0	1	1	3	10	10	5	0	7	50	15	1	1	0
275	2/I/B/R034/0949	0	2	25	7	14	17	12	42	16	25	30	30	3	4												2	2	1	0	1	1	12	16	18	12	32	20	20	36	25	10	8
276	2/I/B/R034/0953	0	2	25	8	9	15	8	4	7	25	16	10	0	1												2	1	1	0	1	1	9	14	17	14	22	12	20	30	10	2	2
277	2/I/B/R011/0872	0	2	32	3	11	18	13	11	15	50	26	30	15	10												1	1	1	11	1	1	4	8	11	5	0	10	60	18	20	0	0
278	2/I/B/R011/0880	0	2	50	12	7	7	9	0			18	30	0	5												2	1	1	14	1	4
279	2/I/B/R011/0900	0	2	50	3	9	14	12	0	8	55	15	15	0	8												2	1	1	7	1	1	8	21	19	21	0	14	25	17	30	0	0
280	2/I/B/R042/0426	0	2	52	3	9	19	6	53	12	90	39	30	15	7	7	9	15	9	18	9	50	26	30	0	0	1	1	1	8	1	2	12	21	16	17	67	10	55	36	30	0	0
281	2/I/B/R042/0508	0	2	24	3	7	10	1	15	12	70	19	3	0	0	3	10	14	7	5			18	5	0	0	2	2	1	2	1	1	4	4	7	5	9	10	50	17	15	0	0
282	2/I/B/R042/0542	0	2	17	6	18	15	16	8	11	75	26	30	30	0												1	1	1	5	1	1	5	10	12	9	10	11	20	23	30	0	3
283	2/I/B/R042/0548	0	2	17	3	7	17	5	48	13	60	32	30	0	0												2	2	3	0	1	1	9	14	18	15	59	19	10	43	30	0	18
284	2/I/C/R09/1214	0	2	33	10	15	19	12	24	18	25	30	30	30	0	6	13	18	17	8	16	55	28	30	0	13	2	2	1	2	1	2	9	10	14	7	29	14	70	23	15	0	10
285	2/I/C/R09/1231	0	2	1	3	20	18	13	20	12	0	24	30	0	7												2	1	1	0	1	1	7	14	12	12	5	9	60	20	20	7	3
286	2/I/C/R09/1250	0	2	28	6	5	8	7	10	7	30	15	4	0	4	2	0	2	3	5	7	70	14	0	0	0	2	1	2	12	1	1	3	0	3	2	0	7	10	12	4	0	4
287	2/I/C/R09/1266	0	2	19	3	12	16	12	8	12	40	21	30	0	2	11	18	19	15	26	16	45	26	30	2	10	2	1	1	7	1	1	7	11	19	10	34	17	40	34	30	0	0
288	2/I/C/R040/0726	0	2	33	3	4	15	0	5	9	25	21	7	1	2	0	2	2	0	0	5	80	12	0	0	0	1	2	2	18	1	2
289	2/I/C/R040/0753	0	2	19	7	5	8	4	0	8	75	13	10	0	4	8	14	15	16	0	12	50	15	10	0	5	1	1	1	0	1	1	3	7	4	9	0	8	75	14	4	0	0
290	2/I/C/R040/0768	0	2	33	8	17	18	12	9	10	25	20	20	10	10	11	13	18	9	20	15	45	28	30	30	10	1	1	1	0	1	2
291	2/I/C/R040/0792	0	2	19	8	19	18	18	3	15	60	13	30	0	10												2	1	1	0	1	2	8	9	19	10	9	17	60	33	30	15	10
292	2/I/C/R035/0847	0	2	1	5	5	5	5	3	6	100	13				9	11	12	8	9	7	90	19	5	2	1	1	1	1	0	1	1	3	11	10	8	6	7	70	17	7	2	1
293	2/I/C/R035/0870	0	2	4	11	8	17	9	31	10	30	23	5	6	2	7	8	11	6	10	10	85	20	7	3	2	1	1	1	11	1	1	7	18	20	14	58	18	25	36	30	6	7
294	2/I/C/R035/0879	0	2	4	9	8	15	7	30	7	50	22	18	4	0	9	10	14	11	14	7	75	18	3	0	0	1	1	1	6	1	1	8	18	17	17	39	15	25	30	30	15	0
295	2/I/C/R037/0964	0	2	46	4	12	15	11	2	9	70	21	15	0	3	3	7	10	8	2	10	70	20	10	0	3	2	1	1	0	1	5	12	18	17	12	43	13	40	38	25	4	10
296	2/I/C/R037/0991	0	2	46	3	9	17	4	0	10	45	16	8	2	4	2	8	12	6	10	10	50	22	9	3	7	2	2	1	0	1	5	9	15	15	16	17	11	80	24	7	5	7
297	2/I/C/R037/0992	0	2	46	7	12	13	10	11	10	75	22	8	0	0	6	9	17	7	29	10	70	26	26	26	26	2	2	1	0	1	5	10	15	19	16	46	15	50	36	15	0	0
298	2/I/C/R037/1028	0	2	46	9	9	15	8	0	10	70	19	10	0	6	6	12	12	11	10	11	50	18	15	10	10	2	2	1	0	1	5	10	13	16	14	19	12	50	28	15	6	9
299	2/I/C/R043/0699	0	2	46	6	15	11	11	8	18	25	19	30	0	0	11	16	16	16	4	19	25	26	30	0	3	1	1	1	4	1	2	8	14	11	12	13	14	50	27	7	0	7
300	2/I/C/R043/0712	0	2	29	5	15	16	13	51	13	50	20	25	0	0	8	16	18	15	0	12	50	15	30	0	10	2	1	1	0	1	1	9	10	8	9	31	9	90	21	4	0	0
301	2/I/C/R043/0721	0	2	39	4	13	11	13	15	12	50	20	30	0	0	5	15	13	11	3	11	50	14	15	0	5	1	1	2	8	1	4	8	11	16	11	0	13	50	19	15	0	3
302	2/I/C/R043/0744	0	2	46	9	19	16	12	16	17	60	31	15	0	6	12	17	17	17	8	18	25	22	20	0	5	1	1	1	1	1	1	8	14	12	14	20	12	70	31	17	0	15
303	2/I/C/R043/0770	0	2	29	5	16	17	13	53	21	25	31	30	0	25												2	1	1	0	1	1	8	11	16	12	43	16	30	30	30	0	0
304	2/I/C/R043/0775	0	2	55	7	14	19	10	77	18	30	34	20	0	7												2	2	1	0	1	1	8	13	17	8	33	15	50	33	25	5	20
305	2/I/C/R043/0780	0	2	55	6	16	15	17	16	10	25	26	30	0	5												1	1	1	0	1	1
306	2/I/C/R021/1166	0	2		7	23		12
307	2/I/C/R021/1187	0	2	36	4	2	13	6	13	11	35	18	10	3	0	5	5	17	8	12	9	35	16	15	8	3	2	1	1	0	1	4	4	8	11	7	7	12	40	22	10	0	2
308	2/I/C/R021/1190	0	2	11	4	6	16	9	0	14	50	18	6	0	0	0	3	3	2	3	8	55	19	7	0	0	2	1	1	14	1	2	3	7	5	3	12	10	50	21	10	0	0
309	2/I/C/R039/0663	0	2	36	4	10	18	11	83	19	50	50	30	15	4	0	9	14	5	55	18	50	37	30	10	15	2	1	2	7	1	4	4	6	7	2	58	14	40	34	20	10	10
310	2/I/C/R039/0673	0	2	1	4	12	16	8	48	10	25	22	25	7	10	0	10	9	8	21	12	50	27	25	3	10	1	1	1	4	1	5	3	9	14	8	18	11	65	24	30	25	20
311	2/I/C/R039/0683	0	2	1	3	16	17	11	37	14	70	25	20	2	5	3	16	17	12	24	13	50	26	30	2	5	1	1	3	10	1	5	0	1	0	1	0	7	75	12	0	0	0
312	2/I/C/R039/0717	0	2	31	3	13	9	14	27	9	50	24	14	7	4	5	16	16	17	33	15	50	35	30	0	20	1	1	1	9	1	5	7	15	14	10	12	13	50	22	10	4	6
313	2/I/C/R039/0731	0	2	3	4	17	19	11	60	17	25	35	28	15	6	3	11	16	10	45	15	50	28	30	4	20	2	2	3	0	1	5	10	18	18	15	34	16	30	35	30	5	25
314	2/I/C/R045/0409	0	2	46	8	17	17	10	52	13	45	23	30	2	8	7	13	16	10	49	14	55	33	30	0	10	2	1	1	0	1	2	10	16	15	10	23	12	70	37	20	7	15
315	2/I/C/R045/0415	0	2	29	4	13	17	14	40	15	25	24	30	4	7	6	16	20	10	39	18	60	38	30	15	10	2	1	1	0	1	1	8	15	19	16	39	12	65	33	14	4	10
316	2/I/C/R045/0437	0	2	55	4	19	18	15	10	18	25	24	30	0	4	9	10	16	6	7	15	50	13	15	0	10	2	2	1	0	1	2	7	10	11	8	12	9	80	21	3	2	3
317	2/I/C/R041/0702	0	2	1	4	7	16	9	28	11	50	27	18	10	6	9	14	19	14	32	15	10	28	25	10	8	2	1	6	0	1	2	6	9	18	15	14	12	30	24	15	7	6
318	2/I/C/R041/0717	0	2	19	4	15	13	4	1	9	10	15	30	8	15												1	1	1	9	1	4
319	2/I/C/R041/0746	0	2	19	4	6	8	7	2	8	70	17	18	6	3	5	5	10	3	17	5	55	20	8	3	10	2	2	3	0	1	2	5	11	11	10	20	10	60	21	30	0	0
320	2/I/C/R08/0777	0	2	19	3	7	9	3	0	7	55	21	5	2	4	7	11	18	9	10	13	50	31	8	5	12	1	1	1	2	1	2	3	12	4	4	11	8	65	24	5	2	4
321	2/I/C/R08/0778	0	2	36	10	11	18		2	13	50	27	8	4	5												1	1	1	4	2	3	5	18	14	10	0	14	25	15	20	7	0
322	2/I/C/R08/0794	0	2	36	3	9	19	7	9	9	70	25	12	4	7	5	11	15	9	10	13	50	28	9	4	9	2	1	1	1	2	5	3	9	12	7	3	10	30	16	8	0	0
323	2/I/C/R036/1071	0	2	46	3	9	17	8	12	10	85	23	10	2	2	2	10	13	7	24	10	80	32	7	2	1	2	2	1	0	1	4	0	6	3	0	13	6	80	19	2	0	0
324	2/I/C/R036/1084	0	2	39	3	7	15	6	11	9	75	24	20	0	0	5	13	14	9	31	12	80	31	15	6	4	2	2	1	0	1	5	5	9	10	9	32	10	80	28	10	6	7
325	2/I/C/R036/1116	0	2	39	5	11	13	4	37	9	80	19	12	0	8	4	9	12	10	33	10	75	30	7	0	0	2	1	1	0	1	5	11	16	13	15	21	12	80	30	15	5	10
326	2/I/C/R036/1117	0	2	39	6	15	19	12	55	11	85	29	7	2	1	4	11	17	8	29	12	50	30	7	3	2	2	2	3	0	1	1	10	13	17	11	23	16	70	30	10	3	7
327	2/I/C/R036/1119	0	2	39	5	11	8	5	22	10	75	27	3	0	1	3	11	11	9	27	10	80	29	8	4	3	1	1	4	6	1	5	3	0	1	0	7	6	90	13	0	0	0
328	2/I/C/R036/1121	0	2	39	8	12	16	8	45	15	65	29	4	3	2												2	2	1	7	1	5	8	11	11	10	10	11	50	16	8	2	6
329	2/I/C/R036/1130	0	2	39	3	13	14	9	29	13	80	23	15	7	4	3	9	8	10	19	13	50	32	10	2	1	1	1	1	10	1	1	6	9	8	13	14	16	50	29	26	0	10
330	2/I/C/R036/1135	0	2	46	3	5	5	11	10	9	85	16	17	4	2	0	5	2	3	7	10	90	21	2	0	0	1	1	1	1	1	2
331	2/I/C/R036/1149	0	2	39	4	8	13	11	22	12	90	18	15	0	0	2	6	3	4	16	11	95	25	5	3	1	2	1	1	6	1	4	6	10	6	12	11	15	70	21	8	4	4
332	2/I/C/R036/1150	0	2	39	3	12	12	13	16	13	85	30	10	4	2	1	4	3	5	22	12	90	24	2	1	1	2	1	1	0	1	2	4	7	11	8	23	12	65	26	7	3	4
333	2/I/C/R048/0014	0	2	22	6	8	7	5	16	7	65	20	6	8	2	10	16	6	5	59	9	95	23	25	5	8	1	2	2	12	1	4	1	0	0	0	19	7	100	16	3	0	0
334	2/I/C/R048/0026	0	2	33	5	7	11	8	15	9	60	28	12	5	3	7	18	20	7	9	16	30	36	25	4	10	2	2	1	0	1	5
335	2/I/C/R034/0955	0	2	28	4	15	15	10	28	15	25	30	24	4	3												2	2	4	7	1	4
336	2/I/C/R034/1015	0	2	31	5	13	14	11	7	13	25	28	10	0	3	2	10	11	6	6	11	55	19	7	0	0	2	1	1	0	1	1	9	18	19	15	29	15	50	31	7	2	5
337	2/I/C/R011/0972	0	2	19	5	7	14	11	10	10	75	21	30	3	15	8	10	18	7	15	9	75	13	15	0	0	2	1	3	0	1	2	7	11	17	9	20	12	50	21	30	0	5
338	2/I/C/R011/0987	0	2	36	8	13	16	13	7	9	60	24	30	0	15	7	13	18	8	12	12	55	26	30	25	20	2	1	1	0	1	5	8	22	19	19	49	14	20	34	30	3	3
339	2/I/C/R047/0007	0	2	22	9	7	13	5	4	8	60	19	14	2	2	2	6	4	3	22	6	90	21	0	0	0	2	2	3	0	1	2	4	6	12	11	23	14	55	26	30	0	0
340	2/I/C/R042/0601	0	2	19	6	13	16	10	0	11	25	25	7	1	0												2	2	1	0	1	4
341	2/I/D/R011/0159	0	2	18	5	15	18	16	13	14	25	20	25	0	15	8	24	20	15	14	17	5	29	30	10	20	2	2	3	0	2	1	10	22	18	15	22	19	25	37	30	10	20
342	2/I/D/R040/0142	0	2	54	5	11	9	10	3	11	50	13	4	0	0	4	6	12	5	11	8	40	27	20	3	5	2	2	1	9	1	3	3	6	7	9	0	10	50	15	15	0	5
343	2/I/D/R047/0163	0	2	38	10	15	16	9	71	17	40	41	25	10	10	10	15	18	11	19	15	45	35	16	7	3	2	2	1	0	1	1	9	13	14	11	26	9	30	28	18	10	3
344	2/I/D/R011/0206	0	2	18	4	17	14	15	29	14	70	36	30	0	0	6	16	20	14	0	14	50	27	30	2	6	2	1	1	0	1	1	8	17	18	19	0	17	50	29	30	0	0
345	2/I/D/R011/0232	0	2	27	5	14	12	11	49	19	50	36	30	30	30	5	9	16	14	70	15	50	35	30	5	15	1	1	1	0	1	1	8	16	14	12	37	16	50	34	30	15	15
346	2/I/D/R011/0252	0	2	12	3	12	12	10	21	10	30	22	20	0	10	9	17	16	21	44	15	10	24	30	0	0	2	1	1	2	2	5	3	6	5	5	0	7	75	16	5	0	0
347	2/I/D/R011/0259	0	2	12	3	15	12	12	12	12	40	16	30	3	2	6	10	8	8	0	13	50	21	15	0	0	1	1	1	0	2	4	2	11	7	6	0	7	50	14	7	0	0
348	2/I/D/R011/0279	0	2	27	6	9	13	10	9	11	50	17	15	0	0	4	8	7	10	8	12	50	19	15	0	0	2	1	3	0	1	1	7	15	16	10	14	9	50	26	15	6	6
349	2/I/D/R011/0283	0	2	12	6	13	17	16	20	13	70	19	15	10	5	5	7	14	12	10	13	50	21	30	0	7	1	2	2	5	1	1	10	20	19	18	36	12	10	24	30	8	8
350	2/I/D/R036/0134	0	2	43	7	11	9	12	22	11	70	34	20	7	7	5	7	15	12	2	13	50	16	10	0	0	2	1	1	0	1	2	4	17	17	14	0	7	80	18	10	0	4
351	2/I/D/R036/0144	0	2	43	8	17	17	11	28	16	50	31	20	10	10	9	16	19	15	6	14	25	21	30	0	20	2	1	1	0	1	1	7	14	16	8	18	9	40	22	30	10	12
352	2/I/D/R040/0185	0	2	10	10	22	15	18	24	10	50	20	30	5	15	4	15	20	13	25	17	50	24	30	0	7	2	1	1	5	1	1	12	24	19	18	88	12	10	34	30	0	20
353	2/I/D/R043/0204	0	2	38	8	22	17	21	46	18	25	23	30	3	4	6	13	15	13	22	19	40	34	22	8	3	2	2	1	0	1	1	12	21	20	14	32	18	50	40	30	10	20
354	2/I/D/R043/0255	0	2	47	4	20	18	15	6	17	25	23	15	0	5	8	17	19	14	17	16	25	26	30	0	5	2	1	1	0	1	2	7	20	20	15	24	13	50	29	25	3	5
355	2/I/D/R043/0280	0	2	54	10	16	19	16	60	18	20	33	30	7	10	6	10	20	20	6	14	50	23	20	0	10	2	1	3	0	1	1	8	20	17	14	35	11	50	28	30	0	30
356	2/I/D/R043/0281	0	2	54	6	20	19	21	34	19	25	29	30	0	10	9	7	19	13	0	16	50	23	20	0	7	1	1	1	0	1	1	10	19	20	15	36	12	10	31	30	0	5
357	2/I/D/R043/0287	0	2	7	11	25	20	21	41	20	20	34	30	15	8	7	6	16	12	15	16	25	22	30	0	10	2	1	1	0	1	2	9	22	20	14	34	16	20	31	30	10	15
358	2/I/D/R043/0289	0	2	7	10	22	19	21	14	19	25	34	30	4	5	8	9	18	13	6	15	50	25	20	0	10	1	1	1	5	1	2	6	14	20	12	9	9	50	18	15	3	5
359	2/I/D/R045/0052	0	2	54	6	17	16	19	6	14	70	15	30	0	0	7	10	15	11	0	11	45	27	4	2	1	2	1	3	0	1	2	8	13	12	9	10	7	40	23	17	6	4
360	2/I/D/R045/0090	0	2	18	5	18	13	15	9	14	40	22	30	0	0												1	1	1	10	1	1	0	2	0	4	0	6	80	13	0	0	0
361	2/I/D/R045/0098	0	2	10	4	10	12	8	7	13	60	25	30	0	0	3	11	13	13	15	11	50	18	10	0	10	2	2	1	7	1	2	0	0	1	0	0	5	100	15	0	0	0
362	2/I/D/R047/0212	0	2	48	7	23	17	17	29	14	50	29	30	0	15	10	19	16	13	11	13	45	26	16	5	3	2	1	1	0	1	1	10	26	20	18	34	20	10	37	30	15	15
363	2/I/D/R047/0240	0	2	48	6	13	16	13	7	11	40	27	15	0	5	4	7	13	9	21	10	80	31	7	3	4	2	2	1	0	1	1	5	10	4	8	6	9	50	20	10	0	10
364	2/I/D/R054/0154	0	2	27	3	21	17	13	48	13	70	30	30	30	30	10	14	16	12	20	12	50	40	18	10	3	1	2	3	0	1	4
365	2/I/D/R054/0176	0	2	27	4	9	15	14	21	8	80	24	9	9	9												1	1	1	8	1	1
366	2/I/D/R054/0179	0	2	27	6	14	11	12	44	9	70	29	15	15	15	5	14	13	9	10	7	50	24	15	7	5	1	1	1	10	1	1	6	15	13	9	18	7	20	24	30	5	5
367	2/I/D/R011/0167	0	2	12	5	14	18	14	20	10	50	20	30	0	10	8	17	17	15	17	15	35	33	25	8	3	1	1	3	1	2	4	4	14	15	8	9	13	50	17	20	5	10
368	2/I/D/R011/0295	0	2	45	7	13	16	12	18	15	50	26	30	1	8	6	12	15	14	15	12	50	26	30	0	5	2	1	1	0	1	2	7	18	18	12	19	16	25	35	20	10	10
369	2/I/D/R011/0296	0	2	18	10	14	18	17	10	12	50	17	30	0	0	5	12	11	19	0	17	25	23	20	0	5	2	2	1	0	1	4	9	19	20	16	36	16	10	26	30	20	10
370	2/I/D/R011/0314	0	2	18	4	8	15	7	15	13	45	15	30	2	8	3	11	12	6	14	8	80	30	10	3	4	2	1	1	5	1	4	4	15	14	12	0	9	50	20	30	5	10
371	2/I/D/R039/0201	0	2	43	9	17	18	14	72	19	50	48	30	20	10	7	24	15	18	17	18	20	31	30	8	8	2	2	3	0	1	2	10	16	19	15	55	17	25	36	30	30	0
372	2/I/D/R039/0223	0	2	43	10	19	18	13	26	15	80	34	15	4	20	6	12	13	12	20	15	50	33	16	4	6	1	1	1	2	1	1	7	9	19	6	21	11	60	24	15	3	12
373	2/I/D/R039/0252	0	2	15	4	20	17	13	18	11	50	26	25	0	20												1	1	1	0	1	1
374	2/I/D/R039/0259	0	2	43	3	18	19	16	74	14	50	36	20	4	10												1	1	1	0	1	2
375	2/I/D/R039/0273	0	2	43	5	21	19	13	20	17	35	14	13	13	0	4	8	7	5	0	12	30	18	15	0	0	1	1	1	12	1	4
376	2/I/D/R039/0276	0	2	43	5	18	19	14	18	15	50	29	15	12	3	8	12	17	7	25	10	50	31	14	7	4	2	1	3	0	1	2	10	20	19	17	21	13	40	30	30	0	10
377	2/I/D/R040/0215	0	2	18	10	18	17	12	18	9	40	17	30	0	10	3	7	16	11	15	15	70	26	30	0	8	1	1	1	9	1	4	9	17	20	9	58	9	50	24	15	5	10
378	2/I/D/R041/0160	0	2	7	8	8	19	7	6	8	50	19	20	6	12	8	13	19	15	11	12	50	33	20	6	2	2	2	3	4	1	2	7	12	11	9	13	10	30	22	15	4	5
379	2/I/D/R045/0118	0	2	9	7	18	18	17	14	13	50	23	15	10	5	10	10	20	14	25	18	25	27	30	4	15	2	2	3	0	1	2	9	20	20	18	34	14	50	30	30	10	20
380	2/I/D/R045/0135	0	2	54	5	15	18	14	23	14	50	29	30	0	0	6	14	18	11	11	16	25	31	30	0	15	2	1	3	0	1	1	9	20	20	16	33	15	70	28	30	10	10
381	2/I/D/R045/0144	0	2	54	6	13	15	12	24	16	50	25	25	0	10	9	19	19	21	25	20	25	32	30	0	10	2	2	3	2	1	1	11	18	20	16	36	12	25	33	30	15	15
382	2/I/D/R045/0158	0	2	43	7	15	14	11	31	14	60	27	30	0	15	5	11	19	14	0	13	50	21	25	0	5	2	2	3	2	1	2	3	8	13	5	16	8	40	25	30	13	10
383	2/I/D/R054/0136	0	2	27	4	11	12	9	22	12	65	22	5	3	3	4	10	10	7	14	9	50	21	4	2	2	1	1	1	8	1	1	6	12	11	10	13	9	25	23	30	13	10
384	2/I/D/R054/0165	0	2	27	3	8	7	8	3	7	95	16	3	2	1												1	1	1	0	1	1
385	2/I/D/R040/0224	0	2	48	11	6	14	10	10	16	50	21	20	0	0	6	6	11	6	2	15	70	25	15	0	2	2	2	1	5	1	2	7	8	15	9	31	14	50	31	30	15	10
386	2/I/D/R043/0302	0	2	7	8	13	20	21	20	17	50	24	30	3	15	5	6	16	7	6	12	50	18	20	0	5	2	1	1	3	1	2	7	18	18	15	33	12	50	18	15	0	15
387	2/I/D/R045/0143	0	2	54	9	16	14	12	51	14	60	27	30	0	0	7	8	8	4	14	12	50	17	15	0	0	1	1	5	10	1	4	9	20	19	16	90	15	50	32	30	10	20
388	2/I/D/R047/0256	0	2	38	4	16	11	7	5	15	75	23	30	0	15	7	12	19	10	12	11	40	32	23	10	8	2	1	1	3	1	1	6	12	13	10	9	10	20	21	30	12	10
389	2/I/D/R047/0261	0	2	38	6	15	16	18	25	14	30	20	20	10	15	5	10	15	6	27	11	75	34	13	6	6	1	1	1	3	1	1	3	8	3	9	0	9	75	15	30	0	30
390	2/I/D/R047/0264	0	2	38	4	14	15	6	0	14	40	17	3	0	2	4	8	13	9	10	11	50	28	13	4	6	2	1	1	0	1	2	2	4	6	4	13	8	80	21	15	10	6
391	2/I/D/R047/0277	0	2	10	4	8	14	13	29	8	50	30	8	0	0	4	15	11	10	45	9	40	35	30	8	6	1	1	1	12	1	2
392	2/I/D/R054/0182	0	2	18	4	7	12	7	20	11	80	31	10	3	2	4	7	12	5	9	9	75	25	8	3	4	2	2	3	0	1	2	1	10	11	9	7	9	50	21	10	0	0
393	2/I/D/R054/0184	0	2	27	9	10	19	9	41	13	65	34	10	6	3	10	13	16	12	22	17	35	36	20	8	10	1	1	1	2	1	1	5	14	16	8	15	10	30	24	20	8	10
394	2/I/D/R054/0185	0	2	27	3	6	6	4	15	10	85	18	30	30	30	4	10	14	9	13	8	50	26	13	4	4	1	1	1	5	1	1	4	17	13	9	20	9	50	25	30	19	10
395	2/I/D/R054/0187	0	2	27	4	7	9	8	14	8	60	20	7	2	1	4	11	12	10	22	6	50	32	10	3	3	1	1	1	10	1	1
396	2/I/D/R054/0224	0	2	27	6	7	14	5	26	10	60	26	2	2	1	5	17	13	9	10	9	50	32	10	3	3	1	1	1	4	1	2	6	8	17	9	10	6	40	23	15	7	7
397	2/I/D/R054/0201	0	2	27	5	8	14	9	38	9	50	32	15	15	5	8	13	18	9	9	10	45	28	10	3	3	1	1	1	5	1	1	6	9	11	5	11	8	40	19	30	15	6
398	2/I/D/R054/0219	0	2	43	9	10	12	7	39	10	80	30	10	7	1	6	11	15	9	8	11	50	26	15	0	8	1	1	3	2	1	1	6	12	16	9	5	6	80	20	20	13	10
399	2/I/D/R054/0236	0	2	27	6	14	11	6	73	9	80	29	10	4	3	3	8	13	6	17	5	70	29	13	4	3	2	1	3	0	1	2	4	8	12	5	11	8	40	25	30	15	10
400	2/I/D/R054/0241	0	2	18	10	12	16	17	33	10	70	23	5	3	3	6	18	14	7	19	11	50	28	18	7	10	1	1	1	0	1	1	3	12	17	11	36	11	50	29	15	0	10
401	2/I/D/R054/0198	0	2	27	5	9	17	9	24	10	80	28	3	1	0	3	5	6	3	6	12	70	18	20	0	0	1	1	1	0	1	1
402	2/I/D/R041/0231	0	2	7	8	15	20	21	13	17	50	27	25	10		6	14	13	9	26	11	50	34	20	8	6	2	2	3	0	1	1	9	21	20	17	28	15	70	29	15	15	0
403	2/I/D/R041/0224	0	2	7	10	14	11	11	44	14	30	55	30	7	15	7	11	17	9	34	11	50	36	23	10	8	1	1	5	7	1	1	8	17	16	18	54	16	75	34	30	8	20
404	3/I/C/R07/0961	0	3	3	3	22	11	13	6	8	100	12	30	0	0												2	1	1	0	1	4
405	3/I/C/R07/0970	0	3	19	3	5	13	6	0	11	50	19	30	0	10	1	6	6	5	8	7	70	15	3	0	0	1	1	1	8	1	4
406	3/I/C/R07/0025	0	3	1	3	19	17	11	15	14	40	29	30	7	15	3	9	7	7	6	13	50	19	10	0	0	2	2	1	7	2	4
407	3/I/C/R040/0015	0	3	33	4	16	14	14	0	11	75	17	30	0	5	6	15	16	12	0	11	75	14	15	0	0	1	1	1	9	1	4
408	3/I/C/R040/0020	0	3	31	4	9	10	9	4	15	70	15	15	0	10	2	6	9	5	0	9	50	14	7	0	0	2	1	1	0	1	2	0	1	7	3	3	10	50	14	7	2	6
409	3/I/C/R035/0925	0	3	36	11	9	13	7	32	8	50	16	3	2	3	10		11	11	12	13	65	15	0	0	0	1	2	1	2	1	2
410	3/I/C/R054/0001	0	3	31	6	14	15	12	12	11	90	20	5	3	2	4	17	13	7	45	10	75	22	20	0	0	1	1	1	7	1	1	11	13	15	6	61	11	50	32	10	7	4
411	3/I/C/R043/0817	0	3	39	8	21	17	16	25	15	50	35	30	8	11												1	1	3	8	1	2
412	3/I/C/R043/0842	0	3	46	7	21	19	21	11	15	25	16	25	0	5	8	16	15		19	16	75	28	28	0	0	2	1	1	0	1	1
413	3/I/C/RO43/0018	0	3	55	10	24	20	21	21	15	25					5	9	11	10	16	13	90	24	7	5	3	2	1	1	0	1	1	3	7	6	4	18	9	30	16	30	15	10
414	3/I/C/R021/1212	0	3	46	6	10	18	7	11	10	35	21	17	3	8	0	0	0	0	0	5	90	12	4	2	1	2	1	3	5	1	4
415	3/I/C/R021/1246	0	3	19	5	22	20	14	35	14	30	40	25	22	20	2	11	19	10	12	11	40	30	10	2	5	1	2	1	5	1	4
416	3/I/C/R021/1257	0	3	31	3	7	12	16	6	9	60	21	10	0	0	0	0	0	0	0	5	100	16	0	0	0	1	1	1	8	1	4
417	3/I/C/R021/1264	0	3	31	5	17	15	6	0	14	60	37	20	3	4												2	1	1	6	1	1	4	12	13	15	12	17	50	26	30	0	30
418	3/I/C/R021/1297	0	3	28	10	11	18	10	12	17	15	42	25	10	8												1	1	1	1	1	4	11	19	19	17	26	16	30	39	30	15	0
419	3/I/C/R021/1376	0	3	36	8	10	20	7	18	11	30	25	15	4	6	3	10	16	11	26	13	50	29	15	4	1	2	1	1	0	1	4	3	11	10	9	4	10	80	14	5	0	1
420	3/I/C/RO21/0024	0	3	31	5	9	18	11	8	13	50	20	30	0	10	6	15	17	18	3	11	70	16	30	4	2	2	2	1	4	1	4	2	6	6	11	0	10	55	13	30	0	0
421	3/I/C/R039/0760	0	3	3	8	17	20	14	63	21	10	44	30	25	5												1	1	1	3	1	4
422	3/I/C/R039/0793	0	3	3	6	16	17	13	42	13	40	34	25	10	12	7	16	18	11	34	15	60	28	30	10	15	2	1	1	0	1	5
423	3/I/C/R039/0854	0	3	31	3	14	19	12	8	14	40	20	30	15	10	6	13	16	13	0	13	75	12	10	0	0	2	1	1	0	1	5	9	10	20	7	11	13	50	23	25	0	0
424	3/I/C/RO39/0032	0	3	3	6		15	8	12	9	70	18	20	3	10	7	8	9	8	9	12	50	22	20	0	0	2	1	1	0	1	5	5	15	15	9	14	12	60	22	4	2	2
425	3/I/C/R045/0498	0	3	39	3	21	19	12	57	17	50	32	30	20	10	9	21	19	12		19	70	22	15	0	0	1	1	1	5	1	1
426	3/I/C/R045/0519	0	3	46	3	20	19	10	50	17	40	27	30	0	5	1	10	13	7	54	13	70	32	10	4	0	2	2	1	0	1	2
427	3/I/C/R045/0549	0	3	46	8	13	16	12	11	12	50	24	30	0	7	5	13	12	9		11	80	15	15	0	0	2	1	1	4	1	1
428	3/I/C/R045/0550	0	3	46	9	21	17	16	8	14	25	34	30	15	10	8	20	17	9	6	14	50	19	15	0	2	1	2	1	2	1	1
429	3/I/C/R045/0559	0	3	46	12	19	19	20	74	19	20	35	30	20	0	12	25	18	21	90	19	20	44	30	7	10	1	2	2	9	1	2
430	3/I/C/R045/0563	0	3	46	5	24	20	19	51	18	25	35	30	15	9	11	22	20	17	21	15	25	19	7	3	3	1	1	1	4	1	1	10	14	19	15	19	15	40	33	30	3	30
431	3/I/C/R045/0604	0	3	55	11	23	18	21	32	15	30	24	30	15	15	11	16	16	17	0	15	50	24	25	10	5	1	1	1	0	1	1	12	19	18	17	38	17	50	40	30	30	30
432	3/I/C/R045/0674	0	3	46	6	13	17	14	20	15	40	22	30	10	15	1	1	8	3	9	8	50	17	0	0	0	1	2	1	3	1	2	5	9	9	11	0	8	60	18	5	2	3
433	3/I/C/R045/0675	0	3	46	8	15	18	18	40	15	30	24	30	0	10	12	21	19	20	55	18	15	43	25	7	25	2	1	1	0	1	1	10	15	17	10	30	11	60	25	8	4	4
434	3/I/C/RO41/0013	0	3	19	8	10	14	12	9	9	65	36	30	13	15	6	9	15	12	0	10	85	14	15	0	0	1	1	1	0	1	1	11	14	19	14	7	17	10	35	30	8	15
435	3/I/C/RO41/0026	0	3	31	3	13	15	16	55	24	30	57	20	13	8	7	9	10	9	75	21	40	43	30	8	5	1	2	2	4	1	1	9	19	11	9	84	19	90	33	30	25	2
436	3/I/C/R08/0865	0	3	33	10	15	18	13	48	12	75	33	15	9	7	7	10	15		27	11	50	27	7	5	4	2	1	3	0	1	4
437	3/I/C/R08/0881	0	3	28	9	14	18	7	21	10	50	29	12	8	6												2	1	3	1	1	2
438	3/I/C/R08/0039	0	3	16	6	13	14		5	13	50	33	10	5	5	3	7	14	8	10	16	50	24	20	10	10	2	1	1	6	1	1	2	8	12	4	8	15	70	21	4	0	4
439	3/I/C/R036/1345	0	3	39	3											8	12	13	9	33	10	50	31	15	10	10	1	1	1	2	3	6	5	13	17	14	30	11	40	21	15	10	5
440	3/I/C/R036/0003	0	3	46	6	11	14	9	39	9	80	25	10	5	4	10	12	10	9	32	10	50	28	12	6	10	2	1	3	0	1	1	7	5	11	6	34	11	25	22	20	0	0
441	3/I/C/R036/0011	0	3	46	5	10	17	11	33	13	70	28	10	4	2	11	19	19	21	4	14	30	20	30	0	0	2	1	1	0	1	4
442	3/I/C/R036/0022	0	3	39	3	16	19	14	47	19	25	35	15	15	4	12	17	19	21	10	16	20	22	30	0	7	1	1	1	3	1	1
443	3/I/C/R036/0027	0	3	39	8	15	19	16	43	15	70	39	10	4	3	9	24	18	21	27	17	25	26	30	0	10	2	1	1	0	1	1	6	13	15	7	21	12	60	18	30	0	10
444	3/I/C/R034/1043	0	3	3	4	6	8	4	11	12	50	27	5	0	0												2	1	3	5	1	2	5	10	12	7	70	21	20	33	30	25	30
445	3/I/C/R034/1083	0	3	11	5	19	14	21	0	14	60	18	30	0	0												2	2	1	6	1	4	5	10	12	12	5	15	75	22	30	4	0
446	3/I/C/R034/1138	0	3	19	6	11	13	5	13	14	60	29	5	0	0	7	11	8	9	5	14	70	14	30	0	0	2	1	3	0	1	2	6	14	15	10	28	15	40	23	10	0	0
447	3/I/C/R034/0021	0	3	11	8	21	19	8	18	15	65	20	10	5	4	7	14	15	8	11	12	70	14	10	0	5	1	1	2	3	1	1	6	12	13	9	12	16	40	20	10	8	10
448	3/I/C/R034/0023	0	3	19	4	15	18	12	29	12	60	19	10	3	7	10	14	18	7	0	11	75	16	15	0	0	2	1	1	0	1	1	9	17	18	15	64	10	30	23	30	0	20
449	3/I/C/R034/0040	0	3	31	3	7	11	4	4	8	20	15	30	7	4	7	9	8	4	0	8	85	12	5	1	2	1	1	1	10	1	1	0	7	6	4	0	8	75	13	30	2	3
450	3/I/C/R034/0047	0	3	1	8	23	18	12	71			34	30	30	0	8	24	15	12	68	13	25	33	30	28	0	1	2	2	13	1	2	10	22	15	17	74	10	60	30	30	30	30
451	3/I/C/R011/1182	0	3	28	3	9	6	8	13	11	80	15	25	0	0	1	2	3	5	0	8	70	19	5	0	0	1	1	1	11	3	6	3	5	5	2	0	10	80	15	10	0	0
452	3/I/C/R011/0030	0	3	31	3	10	11	10	12	13	70	19	30	2	5	5	13	11	9	14	15	40	23	6	2	2	2	1	1	4	1	1	2	0	4	3	0	9	50	14	30	7	4
453	3/I/C/R047/0060	0	3	11	3	4	9	6	10	8	70	19	12	0	0												2	2	1	10	1	2
454	3/I/C/R047/0066	0	3	1	6	5	9	7	15	6	80	16	10	0	0	4	6	7	4	9	9	85	21	5	0	5	2	2	1	0	1	1
455	3/I/C/R047/0115	0	3	33	3	11	11	4	0	8	85	13	0	0	0	3	13	11	7	6	9	85	19	5	3	2	2	2	1	0	1	1
456	3/I/C/R047/0116	0	3	33	7	14	12	12	4	12	60	30	18	2	2												1	1	1	8	1	1
457	3/I/C/R047/0010	0	3	1	6	14	16	9	49	15	75	31	14	7	8	8	13	18	9	55	16	60	35	25	12	5	2	1	1	0	1	1	5	13	16	11	65	17	40	34	30	20	30
458	3/I/C/R047/0011	0	3	1	3	13	16	11	10	9	80	20	20	4	13												1	2	1	10	1	1	4	12	13	13	10	15	60	20	10	4	5
459	3/I/C/R047/0042	0	3	36	4	10	14	9	5	10	85	20	12	4	1	4	7	13	7	6	12	70	20	8	3	3	2	1	1	8	1	1	4	10	14	7	11	10	70	21	4	0	3
460	3/I/C/R08/0948	0	3	16	3	9	12	10	0	8	20	12	0	0	0												1	1	1				2	1	3	3	0	8	90	15	3	0	0
461	3/I/D/R09/0197	0	3	48	3	8	11	9	3	13	70	23	10	0	0	5	12	13	7	17	11	70	34	13	6	4	2	1	1	12	1	4	3	4	10	3	7	14	50	22	15	0	8
462	3/I/D/R09/0200	0	3	27	4	18	18	16	16	15	65	22	30	0	0	6	11	15	9	26	11	40	29	30	8	10	2	1	1	10	1	4	6	9	16	8	0	11	50	19	15	0	10
463	3/I/D/R09/0207	0	3	45	9	13	18	12	20	12	50	24	30	0	0	6	11	13	8	23	11	45	28	18	10	6	2	1	1	0	1	1	3	5	6	2	0	14	50	20	20	0	0
464	3/I/D/R040/0256	0	3	47	8	14	13	11	5	11	50	14	30	0	0	5	11	13	6	46	12	50	22	15	2	10	2	1	3	0	1	1	2	3	1	4	0	7	80	15	5	0	0
465	3/I/D/R054/0253	0	3	27	3	8	9	3	18	9	90	18	2	2	0												2	2	3	0	1	1
466	3/I/D/R054/0259	0	3	27	8	19	19	14	90	9	100	12	0	0	0												2	1	1	0	1	1
467	3/I/D/R054/0268	0	3	27	4	11	19	10	43	8	90	30	3	0	0	3	4	4	4	10	8	80	21	10	3	3	1	1	2	7	1	1	2	4	11	4	4	11	50	15	20	0	0
468	3/I/D/R054/0273	0	3	27	5	13	7	7	26	7	100	12	0	0	0	5	5	6	7	12	8	70	24	12	3	4	1	1	1	12	1	1	1	2	1	1	0	7	80	13	10	0	0
469	3/I/D/R054/0286	0	3	27	8	14	14	12	31	10	70	23	2	1	0												1	1	1	0	1	2
470	3/I/D/R054/0295	0	3	27	8	22	19	11	51	12	60	34	30	30	30	4	11	9	7	16	9	80	24	8	3	4	2	2	1	0	1	5
471	3/I/D/R054/0296	0	3	27	8	9	14	11	0	11	85	27	5	0	0	6	12	16	14	19	9	50	20	15	8	4	1	1	5	10	1	2	1	2	2	2	6	9	50	14	7	0	0
472	3/I/D/R043/0316	0	3	9	8	23	20	21	90	17	10	45	30	8	20	9	16	20	11	45	17	0	34	30	7	10	2	2	1	0	1	1
473	3/I/D/R043/0325	0	3	9	9	16	19	14	0	18	50	25	30	0	5	7	7	18	5	0	14	50	22	25	5	6	2	1	1	0	1	1	2	8	8	7	0	8	80	18	5	0	0
474	3/I/D/R072/0002	0	3	18	3	9	10	3	4	9	90	14	30	0	0	4	8	8	4	10	9	50	18	30	0	7	1	1	1	17	1	1	4	7	5	8	2	8	50	17	10	0	10
475	3/I/D/R072/0005	0	3	18	8	15	17	11	5	10	50	16	30	0	0	8	13	16	12	32	13	30	28	30	2	10	2	1	1	0	1	2	9	18	20	13	27	14	30	32	30	15	15
476	3/I/D/R072/0010	0	3	38	7	14	14	7	43	13	50	28	10	3	6	5	10	10	8	12	11	50	19	10	0	5	1	1	1	10	1	2	6	12	13	9	9	9	60	23	20	0	5
477	3/I/D/R072/0018	0	3	18	5	11	13	11	24	10	50	23	25	0	10	10	18	17	11	21	18	25	31	30	0	6	2	1	1	0	1	2	6	13	12	10	19	11	50	22	15	0	15
478	3/I/D/R072/0039	0	3	7	6	19	19	15	38	11	50	36	30	8	3	6	12	16	10	6	16	50	25	25	10	15	2	2	1	0	1	1	10	14	20	17	18	11	60	29	30	10	20
479	3/I/D/R021/0228	0	3	45	10	25	20	21	48	19	30	38	30	4	4	8	14	14	12	15	9	40	26	14	7	7	2	1	1	6	1	2	11	14	20	11	37	16	40	27	30	15	5
480	3/I/D/R021/0230	0	3	45	4	7	13	4	17	12	50	32	30	4	5	3	10	13	7	23	10	50	28	13	6	6	2	1	1	0	1	1	0	0	0	1	0	7	95	13	3	0	0
481	3/I/D/R021/0250	0	3	54	5	6	13	7	26	10	60	28	30	2	4	8	17	18	15	48	12	50	31	15	4	2	1	1	3	10	1	4	7	5	9	5	6	13	50	19	20	0	0
482	3/I/D/R045/0170	0	3	54	6	17	10	14	18	12	50	23	20	0	0	4	6	5	3	0	10	50	17	15	0	0	1	1	1	9	1	1	4	4	6	2	0	8	50	15	15	5	5
483	3/I/D/R045/0173	0	3	54	7	17	13	13	12	12	60	18	15	0	0	9	14	20	13	12	17	20	24	30	0	10	2	1	1	0	1	1	7	18	17	12	2	11	25	18	30	0	30
484	3/I/D/R045/0175	0	3	54	7	19	15	19	11	16	50	19	27	0	0	5	13	13	4	6	19	50	30	30	3	5	2	2	1	10	1	1	5	9	10	11	0	11	60	13	30	0	0
485	3/I/D/R045/0176	0	3	54	6	7	8	6	12	11	90	22	25	0	0	7	8	19	9	15	15	10	22	30	7	15	1	1	5	2	1	1	0	1	5	1	0	8	90	15	10	0	0
486	3/I/D/R045/0185	0	3	54	4	9	6	5	6	7	80	16	15	0	0	3	5	5	6	0	12	70	18	15	0	0	2	2	1	3	1	4	0	1	1	1	0	7	80	14	6	0	0
487	3/I/D/R045/0197	0	3	9	11	17	20	15	28	14	20	31	30	0	0	12	24	20	21	79	17	30	41	30	10	20	1	1	1	10	2	1	12	16	20	16	37	18	20	30	30	7	0
488	3/I/D/R045/0198	0	3	9	6	15	20	16	12	13	50	30	30	0	0	9	19	18	18	60	19	30	37	30	20	10	2	1	3	0	2	1	10	12	20	12	24	13	40	22	30	0	0
489	3/I/D/R045/0202	0	3	43	5	7	10	8	14	11	70	24	27	8	9	3	3	3	1	32	11	60	17	2	1	1	1	2	1	6	1	2	0	2	1	1	12	11	90	16	5	0	0
490	3/I/D/R045/0203	0	3	43	6	14	14	10	4	9	50	19	30	0	0	9	14	19	14	35	9	40	27	10	5	5	1	1	5	2	1	2	12	15	19	11	28	13	50	25	30	15	15
491	3/I/D/R045/0211	0	3	10	7	11	14	6	0	10	50	14	20	0	0	4	10	13	9	0	16	50	24	20	0	10	2	1	1	0	1	1	4	12	20	12	2	10	50	22	15	5	10
492	3/I/D/R041/0245	0	3	47	8	14	17	13	21	16	45	31	26	6	5												1	2	1	4	1	2
493	3/I/D/R041/0286	0	3	10	5	16	15	13	5	9	75	24	18	6	7	10	16	18	18	9	15	50	27	20	0	15	1	2	1	9	1	2	9	20	18	17	28	12	30	23	20	10	10
494	3/I/D/R036/0172	0	3	43	4	6	6	10	11	8	75	24	7	1	6	4	5	7	5	0	10	80	18	10	0	0	1	1	1	12	1	1	0	3	4	2	2	7	90	15	1	0	1
495	3/I/D/R036/0176	0	3	47	9	16	20	16	30	21	25	41	30	3	27	8	15	18	18	47	18	25	28	25	10	15	2	1	1	0	1	1	6	12	20	7	14	15	50	23	30	15	15
496	3/I/D/R036/0181	0	3	47	8	15	16	11	35	16	70	33	30	7	23	6	12	18	12	19	17	25	26	15	0	10	2	1	1	0	1	1	9	16	19	14	23	16	30	36	30	30	30
497	3/I/D/R036/0182	0	3	47	11	20	19	18	38	22	30	44	30	10	20	8	10	12	13	18	12	30	18	25	0	7	2	1	1	0	1	1	11	20	19	15	45	18	25	40	30	15	15
498	3/I/D/R036/0184	0	3	47	9	15	18	12	28	18	60	25	30	7	23	4	10	12	13	26	17	45	26	18	8	10	2	2	1	0	1	1	2	10	11	3	0	11	60	17	15	5	10
499	3/I/D/R071/0003	0	3	38	6	14	14	12	36	12	65	22	10	0	0	10	16	15	13	44	15	40	32	15	0	15	2	1	1	3	1	1	11	12	20	10	32	12	20	36	30	10	20
500	3/I/D/R011/0317	0	3	9	5	12	15	11	12	11	30	14	30	0	2	6	11	3	6	6	14	50	18	30	0	15	1	1	1	10	1	1	5	15	13	12	8	8	25	16	30	10	20
501	3/I/D/R011/0334	0	3	48	11	21	15	18	41	17	80	33	30	30	30	5	4	15	3	29	15	40	25	30	15	10	1	2	1	6	1	4	10	10	16	7	26	13	20	29	30	30	30
502	3/I/D/R011/0340	0	3	44	4	6	14	9	0	12	50	16	30	0	2	4	5	7	6	7	13	80	20	25	0	10	2	1	1	7	1	2	3	7	3	6	0	10	50	18	7	3	0
503	3/I/D/R011/0346	0	3	27	4	8	5	13	27	11	80	17	30	0	0	5	2	10	3	0	12	50	17	10	0	0	2	1	4	0	1	1	3	3	2	2	4	13	55	17	10	0	0
504	3/I/D/R011/0362	0	3	18	5	11	18	21	0	19	50	24	30	0	7	6	14	20	11	0	15	50	26	20	0	5	1	1	1	10	1	4	8	18	20	16	35	12	50	28	30	20	10
505	3/I/D/R011/0395	0	3	38	3	18	15	10	21	11	40	21	10	2	5	5	17	15	15	2	12	90	24	30	0	2	2	1	1	5	1	1	2	13	11	10	0	11	50	22	10	0	5
506	3/I/D/R047/0291	0	3	38	5	17	16	14	12	14	60	24	15	1	10	4	10	13	7	11	8	40	22	15	6	4	1	1	1	7	1	1	1	3	5	0	0	11	75	17	15	10	5
507	3/I/D/R047/0292	0	3	38	7	17	18	12	19	16	50	23	15	0	15	7	15	14	11	18	10	40	31	20	6	8	2	1	1	0	2	1	12	15	20	15	55	16	30	32	30	0	0
508	3/I/D/R047/0314	0	3	38	4	21	19	11	16	12	50	27	25	0	7	9	18	17	14	39	17	30	37	25	3	20	2	1	1	0	1	1
509	3/I/D/R047/0317	0	3	10	6	11	6	8	0	7	35	15	20	0	10	4	6	5	5	9	10	80	15	17	7	10	1	1	4	9	1	1	7	16	11	15	13	8	50	15	30	15	15
510	3/I/D/R047/0331	0	3	38	7	13	13	13	18	13	50	28	20	5	20	7	13	16	9	25	18	40	30	30	15	15	1	1	1	4	1	1	9	9	15	6	9	16	50	26	30	10	10
511	3/I/D/R09/0227	0	3	9	3	9	14	4	48	11	40	27	30	10	22	6	6	14	7	0	13	50	22	30	0	7	1	2	2	10	1	1	8	11	15	12	36	9	50	26	30	5	25
512	3/I/D/R09/0233	0	3	54	6	9	8	13	0	9	80	17	15	0	0	3	6	3	5	0	8	80	14	6	0	2	1	1	2	12	1	1	0	1	0	0	0	7	95	12	5	0	0
513	3/I/D/R054/0317	0	3	43	12	20	19	10	82	13	70	30	17	3	0	11	18	20	15	13	12	50	31	10	5	5	1	2	3	0	1	2
514	3/I/D/R041/0243	0	3	9	4	9	19	9	12	9	30	25	22	7	3												1	1	1	10	1	1	6	10	10	13	29	7	60	24	20	20	20
515	4/I/D/R011/0402	0	4	27	4	14	11	10	22	11	40	19	30	2	0	3	2	4	4	0	9	20	17	12	4	5	1	2	1	14	1	1	1	1	0	0	0	6	95	13	5	0	0
516	4/I/D/R011/0404	0	4	27	6	16	15	18	18	13	50	28	30	7	3	7	14	20	15	5	15	50	27	30	0	10	2	1	1	0	1	1	7	15	18	13	61	10	25	31	15	8	7
517	4/I/D/R011/0410	0	4	12	4	15	18	5	35	13	50	29	30	9	8	8	18	18	14	74	15	50	28	30	8	10	2	1	3	0	1	1	6	17	19	13	34	12	50	27	20	15	5
518	4/I/D/R011/0416	0	4	9	7	15	17	17	40	16	50	29	15	2	3												2	2	1	0	2	1
519	4/I/D/R011/0425	0	4	45	7	15	15	17	0	12	70	16	30	0	2	8	18	20	11	3	16	40	31	30	0	15	1	1	1	0	1	2	10	16	20	16	50	13	25	25	30	20	10
520	4/I/D/R011/0440	0	4	47	9	20	12	15	41	13	50	26	30	2	3	9	21	18	14	51	14	50	34	10	0	8	2	1	3	0	1	1	8	20	19	15	27	11	25	24	10	5	5
521	4/I/D/R011/0499	0	4	54	10	18	18	19	8	11	50	18	30	0	0	5	22	9	11	10	9	50	17	5	2	3	2	1	1	0	1	2	6	19	12	15	11	10	50	17	30	10	20
522	4/I/D/R011/0501	0	4	38	3	22	17	17	23	18	80	24	30	0	25	10	24	20	17	81	18	50	41	30	15	15	1	1	1	9	1	1	10	16	20	13	65	11	50	34	10	7	3
523	4/I/D/R011/0511	0	4	27	12	24	20	18	70	17	50	32	30	15	10	7	15	15	11	22	12	40	26	30	19	10	2	2	1	0	1	1	11	23	20	14	34	17	25	41	30	30	30
524	4/I/D/R021/0277	0	4	43	5	12	15	8	4	10	50	22	10	0	2	1	3	2	6	0	7	90	14	5	0	0	2	1	1	12	1	4	0	1	2	1	4	6	80	14	2	0	0
525	4/I/D/R021/0284	0	4	54	12	15	16	8	18	10	30	32	20	4	4	4	11	11	8	1	12	50	17	20	0	7	2	2	1	0	1	1
526	4/I/D/R021/0286	0	4	54	12	12	18	5	16	10	25	26	20	3	10	8	16	17	17	44	15	20	26	25	0	0	2	1	1	5	1	1	9	17	19	14	83	12	50	28	15	3	10
527	4/I/D/R021/0292	0	4	54	9	10	16	9	26	9	40	26	15	0	0	6	7	11	10	11	8	50	26	13	8	4	2	1	1	10	1	1	11	19	20	17	6	10	25	24	30	0	20
528	4/I/D/R036/0209	0	4	15	11	20	19	16	31	16	50	33	20	10	10	10	12	18	10	19	10	50	23	12	7	5	2	1	1	0	1	2
529	4/I/D/R040/0303	0	4	45	9	15	17	9	78	20	20	40	30	30	30												1	2	4	5	1	1
530	4/I/D/R040/0307	0	4	9	9	16	18	11	2	12	20	27	30	0	0	10	24	19	19	24	20	10	33	25	20	5	2	1	1	0	1	2	12	21	20	18	36	15	10	35	30	15	15
531	4/I/D/R040/0313	0	4	9	5	19	14	10	0	13	30	23	10	0	0												1	1	1	0	1	1
532	4/I/D/R040/0315	0	4	9	7	9	13	9	17	13	50	25	25	0	0												2	1	1	0	2	1
533	4/I/D/R040/0318	0	4	9	9	13	15	16	37	14	45	23	30	7	5	11	21	17	18	35	18	50	35	30	3	25	2	1	3	0	2	1	10	17	20	15	27	16	30	33	30	5	25
534	4/I/D/R040/0328	0	4	18	7	11	16	3	9	14	60	22	25	0	0	6	13	14	9	31	13	50	20	10	3	2	2	1	3	0	1	1	7	13	18	13	0	11	50	20	10	5	5
535	4/I/D/R040/0329	0	4	18	9	12	20	15	13	16	50	23	30	0	0	11	24	20	17	43	20	5	39	30	3	25	2	1	1	0	1	2	12	23	20	18	36	14	25	35	30	10	20
536	4/I/D/R040/0374	0	4	54	11	22	17	21	18	14	50	24	30	0	0	0	0	4	2	2	6	100	15	3	3	3	2	1	1	0	1	1	1	6	1	3	0	8	80	13	3	0	0
537	4/I/D/R040/0424	0	4	27	10	20	16	15	39	14	40	23	30	0	10	7	13	13	8	18	10	20	26	30	2	5	2	2	3	0	1	1	4	4	10	5	9	6	50	17	10	5	5
538	4/I/D/R041/0309	0	4	10	3	8	14	8	13	9	80	22	10	3	3	8	13	15	11	7	15	50	26	18	0	10	1	1	1	4	1	1	8	14	19	11	42	12	25	26	15	0	15
539	4/I/D/R041/0311	0	4	10	4	10	12	4	13	9	75	27	9	3	1	8	18	19	15	10	16	50	35	30	5	15	1	1	1	3	1	1	8	15	17	16	34	15	15	26	30	15	15
540	4/I/D/R041/0322	0	4	10	9	14	19	11	10	7	45	25	23	8	6	7	15	16	10	17	10	30	30	20	13	6	1	1	1	0	1	1	9	17	20	13	10	12	50	23	30	5	25
541	4/I/D/R041/0326	0	4	47	6	11	18	14	26	14	40	32	18	6	2	12	22	19	17	75	19	20	31	30	30	30	2	1	3	4	1	2	11	21	20	19	80	14	25	34	30	20	10
542	4/I/D/R041/0345	0	4	7	4	12	14	11	19	13	50	30	13	4	4	9	19	19	10	16	16	25	31	15	2	5	1	1	4	0	1	1	7	14	14	8	0	7	50	20	15	0	15
543	4/I/D/R041/0379	0	4	27	6	23	20	19	22	10	20	27	30	8	0	8	12	17	11	7	7	50	23	30	4	15	1	1	1	0	1	1	9	11	11	9	8	7	40	16	8	4	3
544	4/I/D/R041/0383	0	4	27	4	12	13	11	23	10	65	30	13	8	3	7	11	11	9	14	9	50	26	17	6	6	2	1	1	0	1	2
545	4/I/D/R041/0389	0	4	27	4	19	14	11	9	9	65	25	14	8	3	8	14	13	7	7	8	30	26	30	10	12	1	1	3	5	1	1	6	9	10	7	8	9	50	22	10	4	3
546	4/I/D/R043/0346	0	4	7	4	13	15	14	25	15	50	38	30	8	3	11	25	18	14	37	17	30	36	30	0	30	2	2	1	0	1	2	11	17	20	16	39	13	25	34	30	20	10
547	4/I/D/R043/0352	0	4	48	11	17	19	14	90	17	40	31	30	10	15	10	17	13	12	62	12	50	33	30	15	15	1	2	1	3	1	4
548	4/I/D/R043/0356	0	4	48	6	17	20	20	8	14	25	27	30	10	15	9	20	18	15	36	13	50	25	30	15	15	2	1	3	0	1	1	9	19	20	13	23	13	50	29	30	20	10
549	4/I/D/R043/0360	0	4	48	11	20	19	21	5	15	25	21	30	2	10	12	26	19	16	77	12	30	27	30	5	25	1	1	1	12	1	1	7	15	18	17	41	14	50	21	30	15	10
550	4/I/D/R043/0366	0	4	27	9	22	19	21	50	21	20	36	30	15	20	8	16	18	13	60	20	0	37	30	15	10	2	2	1	2	1	2	8	21	20	21	61	21	10	40	30	30	0
551	4/I/D/R043/0368	0	4	38	4	7	18	14	14	14	50	22	30	2	6	3	10	20	9	15	12	50	22	30	15	10	1	1	1	2	1	1	6	19	20	16	20	10	25	23	15	2	10
552	4/I/D/R043/0376	0	4	38	8	25	19	21	46	19	50	27	30	0	3	3	12	13	11	6	12	50	18	20	5	7	2	1	1	0	1	1
553	4/I/D/R043/0397	0	4	38	6	15	18	14	2	15	50	23	30	0	10	4	11	18	11	0	15	50	21	30	0	15	2	1	1	4	1	1	8	20	19	10	18	14	25	30	30	0	30
554	4/I/D/R043/0405	0	4	27	7	13	13	11	15	12	40	30	30	20	8	8	14	16	11	17	10	40	28	30	20	5	1	1	1	4	1	1	6	13	16	10	13	10	80	22	18	6	7
555	4/I/D/R045/0213	0	4	9	4	12	15	16	18	12	50	23	30	5	7	7	10	17	6	51	10	50	25	15	2	4	2	1	1	0	1	1	7	16	20	16	36	13	25	30	30	0	30
556	4/I/D/R045/0218	0	4	9	5	19	18	18	10	13	50	21	30	7	4	10	18	20	11	40	20	25	38	30	10	10	2	2	1	0	1	2	3	4	11	1	40	14	50	24	10	0	0
557	4/I/D/R045/0225	0	4	12	8	10	15	10	30	13	60	26	25	0	0	11	19	20	15	35	16	50	34	30	0	15	2	1	1	0	1	1	3	5	8	1	11	13	50	22	15	0	0
558	4/I/D/R045/0227	0	4	9	7	9	16	9	30	12	50	28	20	0	0	9	21	18	19	51	16	25	36	25	5	7	2	1	1	0	2	1	10	12	20	7	42	16	40	26	30	15	15
559	4/I/D/R045/0229	0	4	54	7	9	16	12	10	13	60	22	25	0	0	11	27	20	18	9	18	25	29	20	0	10	1	1	5	0	1	1	9	21	20	15	36	15	20	33	30	0	30
560	4/I/D/R045/0234	0	4	18	5	9	12	11	10	9	50	13	25	0	0	5	15	12	10	13	12	50	21	20	0	20	2	1	1	0	1	4	5	13	18	13	31	11	50	26	10	3	5
561	4/I/D/R047/0354	0	4	38	5	18	13	12	6	9	75	19	30	10	20	4	12	12	7	0	14	70	19	15	0	10	1	1	2	1	1	1	1	9	11	5	0	13	50	21	3	0	2
562	4/I/D/R047/0360	0	4	38	4	10	8	8	5	8	60	15	6	0	0	3	5	6	6	0	7	75	14	4	0	0	2	1	1	0	1	1	3	5	2	3	0	8	50	15	20	0	0
563	4/I/D/R047/0380	0	4	38	4	9	7	4	0	7	75	14	0	0	0	3	9	16	7	8	8	50	15	7	3	0	2	2	2	9	1	2	6	18	14	16	0	11	50	19	15	0	15
564	4/I/D/R047/0403	0	4	38	7	11	17	11	13	14	60	20	30	0	10	11	17	18	13	49	14	50	30	30	4	25	2	1	3	4	1	1	11	22	19	16	43	15	50	26	25	10	15
565	4/I/D/R047/0422	0	4	44	4	20	16	16	17	17	50	25	30	0	5	10	17	12	15	19	13	20	29	23	10	10	2	1	1	0	1	1	11	24	19	17	36	18	10	43	30	30	30
566	4/I/D/R047/0444	0	4	38	8	19	18	16	32	17	30	31	30	1	10	3	10	14	5	14	9	30	23	30	6	7	2	1	1	0	1	1	6	16	19	13	1	11	50	22	30	0	30
567	4/I/D/R054/0336	0	4	27	9	19	15	15	42	13	40	33	3	2	5												1	1	2	3	1	1
568	4/I/D/R054/0352	0	4	27	8	8	18	14	40	14	65	27	15	4	1	9	11	17	10	6	15	40	25	30	30	0	1	1	1	12	1	1	10	12	19	9	48	17	30	28	30	5	25
569	4/I/D/R054/0380	0	4	27	8	6	11	10	46	10	85	29	3	0	0	4	9	12	7	14	7	80	24	10	6	4	2	1	3	0	1	2	10	19	20	17	32	12	25	30	30	15	15
570	4/I/D/R054/0388	0	4	43	12	9	12	6	22	10	90	28	7	2	0	5	11	15	8	26	11	50	23	30	7	7	1	2	1	0	1	1	9	24	20	15	80	15	30	34	30	20	10
571	4/I/D/R071/0067	0	4	47	11	19	20	11	71	15	75	41	30	15	10	12	26	20	20	54	22	5	46	30	15	15	2	2	1	0	1	2	11	16	20	9	55	19	20	35	30	15	15
572	4/I/D/R071/0107	0	4	15	9	15	16	13	59	12	60	22	12	0	6												2	1	1	11	1	4	8	16	16	15	0	14	25	21	30	3	15
573	4/I/D/R071/0113	0	4	15	8	19	17	9	44	16	50	30	10	2	8	3	8	11	6	17	8	85	17	8	3	4	1	2	1	10	1	1
574	4/I/D/R071/0175	0	4	15	12	16	18	12	82	15	30	43	25	10	15	12	10	20	7	64	14	45	23	10	5	5	2	2	1	0	1	2	8	18	20	13	38	15	50	42	30	30	30
575	4/I/D/R072/0075	0	4	12	5	11	11	10	18	10	50	25	15	5	0	4	12	11	10	2	10	70	19	30	0	10	1	1	1	12	1	1	3	8	10	7	15	9	50	20	30	0	15
576	4/I/D/R072/0099	0	4	47	4	15	7	9	3	11	30	12	30	0	0	4	14	8	9	0	10	80	19	5	0	0	2	1	3	3	1	1
577	4/I/D/R072/0101	0	4	47	10	21	18	19	43	16	75	39	30	0	10	12	21	20	18	40	16	10	36	30	8	8	2	1	3	0	1	1	11	21	20	17	36	12	25	30	30	10	20
578	4/I/D/R072/0116	0	4	7	9	20	18	16	4	13	75	31	30	8	6	3	13	10	9	0	11	70	22	10	5	3	2	1	1	0	1	2
579	4/I/D/R072/0143	0	4	18	10	23	18	14	8	15	50	40	30	3	25	11	16	19	12	51	12	50	29	30	0	30	2	1	1	0	1	2	11	21	20	18	34	13	30	38	30	30	30
580	4/I/D/R072/0147	0	4	18	9	23	17	21	43	17	20	37	30	0	15	11	25	18	19	36	16	25	34	30	0	30	2	1	1	0	1	1	10	19	19	13	36	18	50	36	30	25	5
581	4/I/D/R072/0155	0	4	12	6	20	18	13	59	18	30	40	30	2	6	4	6	1	3	0	8	90	14	5	0	0	1	1	1	2	1	1	1	3	2	3	0	9	80	17	3	0	0
582	4/I/D/R072/0208	0	4	10	10	26	20	20	85	18	10	48	30	10	5	6	14	14	9	26	18	30	28	25	4	20	2	1	1	0	1	2	5	17	20	16	22	9	50	23	30	0	30
583	4/I/D/R072/0221	0	4	18	6	20	15	11	24	12	30	39	10	0	2	8	17	19	15	32	12	10	30	25	10	5	1	1	1	7	1	1	6	15	13	10	43	9	50	29	15	5	10
584	4/I/D/R072/0240	0	4	12	9	12	14	15	28	11	50	26	15	0	10	7	16	18	13	34	12	50	26	20	3	4	2	2	1	0	1	1	8	16	20	14	32	12	50	28	25	10	15
585	4/I/D/R072/0254	0	4	18	4	20	14	12	6	13	50	23	30	5	10	6	17	15	16	0	9	50	25	30	0	15	1	1	1	10	1	1	4	12	15	10	14	9	50	22	30	15	15
586	2/I/A/R021/1292	1	2	35	6	9	14	5	2	17	50	30	15	3	4	11	14	13	14	16	15	10	30	30	0	0	1	1	1	10	1	4
587	2/I/A/R021/1293	1	2	35	5	20	19	17	20	15	25	26	30	5	10	5	10	14	16	18	15	50	19	15	7	4	1	2	1	6	1	4
588	2/I/A/R039/0761	1	2	13	6	10	8	9		8	60	29	25	15	10	0	11	9	3	9	8	65	18	20	3	15	1	1	1	9	1	5	9	15	18	13	5	10	50	12	20	5	4
589	2/I/A/R039/0794	1	2	13	4	15	16	11	9	8	50	20	25	5	10	1	12	16	11	15	15	70	32	20	5	5	2	2	1	8	1	5	12	17	20	13	19	13	10	26	10	3	4
590	2/I/A/R039/0831	1	2	34	10	22	18	11	63	13	75	36	30	10	20	0	0	0	0	0	5	90	12	0	0	0	1	1	1	0	1	5
591	2/I/A/R021/1372	1	2	42	5	7	14	6	6	7	50	21	15	4	4	4	6	19	3	0	11	85	26	15	3	4	1	1	1	12	3	6	3	10	11	8	9	9	50	14	15	5	10
592	2/I/A/R021/1376	1	2	35	9	16	19	14	45	20	20	40	30	8	12	4	16	17	5	43	13	60	36	25	8	15	2	2	3	0	1	4	2	4	8	1	34	11	60	19	15	0	0
593	2/I/A/R047/0049	1	2	41	6	9	18	9	26	10	80	24	10	8	4	5	11	17	10	23	14	50	34	25	10	8	2	1	1	12	1	4	7	16	17	10	47	11	40	31	10	1	5
594	2/I/A/R054/0002	1	2	2	6		11	7	11	10	70	21	7	5	3	0	2	8	1	0	9	50	14	2	0	0	2	1	1	7	1	2	0	4	4	4	0	8	50	14	10	4	0
595	2/I/A/R021/0021	1	2	42	7	14	19	6	29	15	75	33	30	10	5	9	17	20	9	21	13	40	22	15	4	3	1	2	1	8	1	2	3	9	5	5	33	10	50	23	18	0	10
596	2/I/A/R021/0022	1	2	42	9	6	10	6	37	9	70	25	30	0	10	8	12	16	8	26	14	40	29	20	3	4	2	1	3	0	1	4
597	2/I/A/R021/0041	1	2	42	7	14	18	11	38	15	25	35	25	4	6	0	0	0	0	0	5	100	12	0	0	0	2	2	1	0	1	4	0	0	0	0	0	5	80	12	0	0	0
598	2/I/A/R021/0045	1	2	37	7	8	16	6	15	11	10	23	5	0	1	5	11	16	5	23	12	25	27	2	0	1	2	1	1	17	1	2	4	11	16	7	0	11	70	12	15	0	7
599	2/I/A/R07/0065	1	2	35	5	20	19	15	5	17		24	30	4	3	10	18	20	15	5	12	50	20	30	10	4	2	1	1	0	1	4	10	20	20	18	49	18	15	42	30	3	4
600	2/I/A/R036/0096	1	2	42	7	18	17	17	23	9	50	31	25	7	0	10	15	18	14	26	9	40	31	30	0	0	1	1	5	8	1	2	0	0	0	0	8	6	90	12	0	0	0
601	2/I/A/R040/0101	1	2	5	4	18	9	12	8	16	65	22	20	0	0	0	2	8	1	0	9	50	14	2	0	0	1	1	4	8	1	4	1	2	3	3	0	7	90	16	4	0	0
602	2/I/A/R040/0140	1	2	2	6	9	10	10	0	9	85	15	15	0	0	7	9	10	12	0	9	50	14	15	0	0	1	2	1	8	1	1	0	0	0	0	0	5	95	12	0	0	0
603	2/I/A/R021/0117	1	2	42	8	10	19	5	29	9	20	20	15	4	2	9	9	20	11	49	14	30	39	30	5	4	2	1	3	0	1	1	12	17	18	13	46	19	10	43	30	20	5
604	2/I/A/R021/0118	1	2	42	9	20	19	15	30	18	5	37	30	10	20	10	14	20	13	28	14	30	39	30	5	8	1	1	5	7	1	1	4	6	8	7	0	8	80	17	7	0	0
605	2/I/A/R021/0068	1	2	42	8	10	20	10	11	13	30	15	8	1	3	8	12	16	8	26	14	40	29	20	3	4	1	1	1	0	1	1	1	7	12	5	2	10	60	25	22	0	8
606	2/I/A/R021/0069	1	2	42	10	19	20	14	35	19	10	43	25	10	5	0	0	0	0	0	5	100	12	0	0	0	2	2	3	0	1	2	11	17	20	11	56	15	15	40	30	6	9
607	2/I/A/R021/0072	1	2	37	11	15	15	6	70	12	30	32	30	25	20	4	6	19	3	0	11	85	26	15	3	4	1	1	1	12	1	1	11	15	13	7	68	15	10	40	30	5	6
608	2/I/A/R021/0177	1	2	42	5	17	19	11	10	16	20	28	20	15	12	12	10	20	11	30	12	40	34	30	4	8	2	2	3	0	1	1	12	9	20	8	51	14	50	27	30	6	15
609	2/I/A/R040/0163	1	2	35	4	11	9	10	0	9	75	12	20	15	0	3	4	5	3	0	9	25	17	10	0	0	1	1	1	0	1	1	0	1	0	0	0	6	90	12	0	0	0
610	2/I/A/R040/0171	1	2	13	11	23	18	15	19	19	30	39	30	5	4	9	21	19	14	33	14	40	23	30	10	5	2	1	3	0	1	4	7	15	16	11	18	13	45	21	30	10	7
611	2/I/A/R040/0177	1	2	41	6	14	14	10	0	9	75	14	25	0	0	5	7	10	7	5	10	90	12	15	0	0	2	2	2	12	1	2
612	2/I/A/R040/0181	1	2	41	7	16	19	17	0	11	50	18	30	3	2	5	11	15	10	10	12	80	14	20	15	2	2	1	3	5	1	2
613	2/I/A/R040/0182	1	2	13	9	14	19	12	5	15	50	12	30	0	0	5	13	16	14	23	13	50	25	30	5	2	2	2	3	3	1	4	1	4	12	0	22	10	60	18	7	1	0
614	2/I/A/R07/0124	1	2	41	8	17	13	13	30	9	30	32	20	0	0	12	20	18	21	30	13	50	16	30	15	7	1	2	1	7	1	2	8	16	20	13	68	14	20	40	30	30	30
615	2/I/A/R07/0125	1	2	13	4	18	16	15	30	17	10	38	30	0	0	10	16	15	13	23	17	25	27	30	10	15	2	2	1	10	1	2	3	8	11	6	0	8	55	15	4	0	2
616	2/I/A/R07/0135	1	2	35	3	10	9	8	12	12	50	19	30	0	0	9	8	14	11	42	10	60	23	30	2	3	2	2	1	0	1	1
617	2/I/A/R07/0140	1	2	37	6	11	14	6	5	13	50	12	7	0	0	10	12	19	5	13	12	60	25	15	0	5	2	1	3	4	1	2	0	1	6	0	9	10	50	16	2	0	0
618	2/I/A/R07/0143	1	2	35	5	6	5	9	0	9	75	23	30	0	0	8	8	10	9	10	10	50	23	15	0	0	1	1	1	10	1	4	0	2	4	3	0	7	75	13	20	0	0
619	2/I/A/R07/0147	1	2	35	3	8	12	6	3	15	60	21	12	0	0	2	5	9	5	27	13	50	19	8	20	0	2	1	1	3	1	4	2	4	2	0	7	5	90	12	0	0	0
620	2/I/A/R07/0148	1	2	35	3	10	10	9	5	12	40	19	10	5	0	0	7	8	4	0	10	60	16	10	0	0	1	1	1	6	1	4	1	1	0	0	0	5	90	12	0	0	0
621	2/I/A/R07/0149	1	2	35	3	10	4	15	31	8	40	16	30	0	0	4	9	11	5	30	9	50	17	30	0	0	2	2	1	2	1	4	2	8	11	5	10	13	80	27	10	0	10
622	2/I/A/R07/0150	1	2	5	4	7	7	3	1	8	30	12	10	0	0	0	0	0	6	0	6	95	12	0	0	0	1	2	2	18	1	2	0	1	0	0	0	6	100	15	0	0	0
623	2/I/A/R07/0152	1	2	20	3	10	9	11	0	8	50	16	15	0	0	2	8	9	11	22	9	30	17	30			2	1	3	4	1	1	3	3	6	2	3	8	80	16	15	3	12
624	2/I/A/R021/0156	1	2	37	10	21	20	17	6	12	30	26	10	9	6	0	0	0	0	0	5	100	12	0	0	0	1	1	1	10	1	2	1	5	1	3	0	7	90	15	2	0	2
625	2/I/A/R021/0157	1	2	37	8	13	20	11	32	12	50	24	20	10	5	0	1	0	0	3	5	80	15	5	0	0	1	1	1	0	1	4
626	2/I/A/R021/0159	1	2	41	8	25	20	16	7	9	20	25	30	15	10	1	1	0	2	0	6	70	12	5	0	0	2	1	1	0	1	1	0	0	1	2	0	5	90	12	15	0	0
627	2/I/A/R021/0162	1	2	41	4	15	15	8	11	10	20	26	30	0	0	0	2	0	0	0	6	70	12	5	0	0	2	1	1	4	1	4	1	4	3	0	0	7	70	12	10	0	0
628	2/I/A/R021/0166	1	2	2	11	9	17	10	30	14	50	29	30	25	20	5	8	8	4	25	13	50	34	20	5	8	2	2	3	0	2	4	4	4	9	3	35	11	60	26	6	2	4
629	2/I/A/R021/0169	1	2	42	12	18	20	10	37	17	30	37	25	20	10	12	14	16	6	36	15	30	44	30	10	10	1	2	1	0	1	4	12	12	19	11	60	13	65	27	25	10	15
630	2/I/A/R021/0172	1	2	35	4	8	16	7	39	10	30	25	25	7	4	10	15	17	12	53	13	30	35	30	0	0	2	1	1	3	1	1
631	2/I/A/R021/0175	1	2	2	5	13	18	7	0	17	30	22	10	5	4	3	5	11	4	6	9	50	29	8	0	0	2	1	1	3	1	1	3	3	8	4	0	7	80	14	2	1	0
632	2/I/A/R021/0187	1	2	30	11	13	14	8	13	13	25	21	8	4	0	4	8	13	7	30	11	40	31	20	0	0	2	1	3	0	1	2	4	2	6	4	36	9	60	19	5	0	4
633	2/I/A/R021/0189	1	2	30	4	4	6	5	7	9	50	19	5	0	0	0	0	0	0	0	5	90	12	0	0	0	1	1	1	8	1	1
634	2/I/A/R021/0192	1	2	34	8	10	20	4	1	13	30	18	20	15	0	0	1	2	0	0	6	80	15	7	0	0	1	1	2	0	1	2
635	2/I/A/R021/0193	1	2	34	3	7	10	4	13	11	40	19	10	5	0	2	1	2	3	0	7	75	12	4	0	0	1	1	3	2	1	2	1	1	0	1	0	7	90	13	0	0	0
636	2/I/A/R021/0194	1	2	41	12	13	16	11	22	9	50	27	20	4	0	6	7	7	5	0	8	80	15	3	5	10	1	1	1	13	1	4
637	2/I/A/R021/0195	1	2	41	10	14	18	8	18	9	40	25	20	10	5	5	11	12	11	5	12	70	17	30	4	10	1	1	1	0	1	4	2	4	6	3	0	8	80	18	4	0	0
638	2/I/A/R021/0197	1	2	41	12	20	19	9	15	15	20	29	20	10	4	6	13	14	11	5	14	50	18	10	10	10	2	2	1	0	1	4
639	2/I/A/R021/0198	1	2	41	7	13	15	10	6	12	50	17	15	10	0	6	13	11	10	0	10	40	15	15	7	0	1	1	1	10	1	4
640	2/I/A/R021/0199	1	2	37	12	17	19	12	35	15	30	42	30	4	4	12	13	20	13	53	11	30	33	30	30	30	2	1	1	0	1	2	6	12	20	6	24	10	50	18	30	0	6
641	2/I/A/R040/0203	1	3	35	10	23	16	19	18	17	50	21	25	10	5	6	9	12	10	44	15	60	29	20	0	0	2	2	3	0	1	3	7	10	16	6	29	13	70	25	10	4	5
642	2/I/A/R040/0204	1	3	35	9	11	16	12	8	10	70	12	20	0	0	4	5	8	5	12	9	50	17	15	0	0	2	2	1	0	1	3	2	1	1	4	9	6	90	13	1	0	2
643	2/I/A/R040/0205	1	3	35	5	11	13	4	6	9	70	12	15	2	0	7	11	13	8	15	11	20	16	15	0	4	1	2	2	3	1	3	7	6	15	7	43	9	70	19	8	0	4
644	2/I/A/R040/0206	1	3	42	10	17	17	17	3	9	70	12	30	10	5	7	17	14	16	0	9	85	12	25	7	5	2	1	2	15	1		7	11	16	7	18	13	50	29	30	8	10
645	2/I/A/R040/0208	1	3	13	8	15	17	14	5	11	50	13	30	9	4	5	10	17	13	23	13	60	18	30	5	2	2	2	3	7	1	4	5	6	12	6	12	9	70	16	3	1	2
646	2/I/A/R040/0210	1	3	37	10	22	18	19	10	13	50	16	30	0	4	10	19	18	15	10	14	50	15	30	0	0	2	2	1	5	1	4	2	5	13	6	6	11	60	16	15	2	10
647	2/I/A/R040/0211	1	3	37	10	24	20	18	25	12	15	19	30	5	2	3	14	7	4	0	10	75	13	15	0	0	1	1	1	0	1	1	5	8	15	11	6	10	50	16	3	0	10
648	2/I/A/R040/0212	1	3	42	5	13	14	7	8	11	75	15	20	0	0	5	10	9	7	0	8	70	12	15	0	0	1	2	1	3	1	1	5	6	12	3	9	9	70	16	5	0	3
649	2/I/A/R040/0213	1	3	13	3	8	8	7	0	8	90	13	10	0	0	2	7	10	3	6	10	10	15	10	0	0	1	1	2	12	1	2	0	4	8	4	6	8	60	12	10	0	2
650	2/I/A/R07/0085	1	2	42	8	16	18	16	7	11	40	20	30	0	0	5	11	17	10	23	14	50	34	25	10	8	2	2	1	0	1	4	1	0	0	0	0	5	90	12	0	0	0
651	2/I/A/R021/0065	1	2	2	9	18	19	14	19	14	20	19	15	7	4	9	17	20	9	21	13	40	22	15	4	3	1	2	1	8	1	1	0	0	0	0	0	5	95	12	0	0	0
652	2/I/A/R021/0201	1	3	37	5	12	19	8	6	11	40	21	5	0	0	5	6	12	8	7	9	50	17	6	0	0	2	1	1	2	1	4	0	1	8	0	0	7	80	12	0	0	0
653	2/I/A/R021/0203	1	3	41	9	15	18	13	13	12	40	23	20	0	0	9	19	19	15	34	15	25	23	20	7	10	2	1	1	2	1	4	0	0	0	0	0	5	90	12	2	0	0
654	2/I/A/R021/0204	1	3	41	7	11	16	9	0	9	60	19	15	0	0	6	10	10	3	2	9	50	20	20	4	8	1	1	1	0	1	4
655	2/I/A/R021/0205	1	3	41	12	16	19	8	5	17	30	25	15	7	3	10	14	19	14	0	16	40	31	30	0	0	2	1	1	0	1	4	9	6	19	6	44	11	60	27	20	0	20
656	2/I/A/R021/0206	1	3	41	5	11	13	10	14	12	80	20	20	4	10	0	2	1	5	0	6	80	13	4	3	6	1	1	1	10	1	1	0	3	7	6	0	7	60	13	15	4	7
657	2/I/A/R021/0209	1	2	42	12	21	20	13	18	11	20	27	15	2	4	8	9	20	6	43	11	20	34	15	4	6	2	1	3	5	1	4	3	10	14	6	25	10	50	17	30	15	10
658	2/I/A/R021/0212	1	3	5	8	19	15	8	1	14	30	22	20	0	4	9	10	16	9	19	10	40	28	15	20	8	2	1	3	2	1	4
659	2/I/A/R040/0105	1	2	5	7	22	15	15	40	15	0	21	30	0	0	10	18	20	15	5	12	50	20	30	10	4	1	1	1	10	1	1	12	20	19	11	60	15	25	34	30	0	20
660	2/I/A/R040/0227	1	3	42	10	20	16	18	18	13	50	22	25	0	5	10	15	18	10	10	10	50	14	30	15	7	1	1	1	12	1	2	12	10	18	8	39	9	60	28	10	4	7
661	2/I/A/R040/0237	1	3	37	7	18	15	11	20	14	25	18	15	5	0	10	14	19	15	42	14	20	25	30	1	30	1	2	1	7	1	1	7	8	18	10	54	15	20	31	20	15	20
662	2/I/A/R07/0019	1	2	37	4	4	8	4	2	8	0	15	15	0	7	5	13	13	13	13	9	10	14	30	0	0	1	1	5	10	1	2	5	12	10	15	12	10	50	13	10	10	3
663	3/I/A/R040/0241	1	3	41	5	12	13	13	5	9	50	12	17	0	0	7	16	13	12	6	12	65	14	25	0	0	1	1	1	0	1	1	4	6	19	6	3	9	60	16	15	5	5
664	3/I/A/R040/0242	1	3	41	10	18	20	17	5	12	45	18	30	4	2	12	23	20	16	10	13	50	18	30	10	5	2	1	1	0	1	1	9	16	20	15	43	12	50	19	30	10	5
665	3/I/A/R040/0243	1	3	41	10	12	16	11	9	12	50	12	20	0	0	7	14	13	12	3	13	65	17	20	0	0	2	1	1	0	1	1	3	4	6	6	0	10	80	17	15	0	0
666	3/I/A/R040/0246	1	3	42	6	23	18	19	17	15	25	24	30	4	2	10	19	19	16	41	14	40	22	30	15	10	1	2	1	10	1	4	8	23	20	17	13	15	45	22	30	7	10
667	3/I/A/R040/0251	1	3	35	6	16	14	15	0	9	50	12	15	0	0	0	0	1	0	2	6	60	15	5	0	0	2	2	1	5	1	1	3	4	3	5	0	7	80	12	30	0	10
668	3/I/A/R040/0252	1	3	35	7	19	16	15	3	9	45	14	15	0	0	0	0	0	0	0	5	90	12	0	0	0	2	1	1	2	1	1	0	0	0	0	6	5	90	12	0	0	0
669	3/I/A/R040/0254	1	3	13	9	12	15	11	0	10	50	14	25	7	5	7	10	17	5	30	11	50	24	5	1	0	1	1	1	14	1	4	0	0	2	0	0	6	60	12	0	0	0
670	3/I/A/R040/0264	1	3	2	9	15	19	15	0	14	50	16	25	0	0	8	19	18	18	9	12	65	20	8	5	10	2	2	1	6	1	2	0	7	11	6	21	7	50	14	15	7	3
671	3/I/A/R040/0266	1	3	2	7	15	16	14	3	10	65	14	20	0	0	8	12	15	13	24	11	50	22	10	0	0	2	1	1	2	1	1	1	3	9	2	0	8	60	14	3	0	0
672	3/I/A/R040/0268	1	3	2	5	16	16	13	5	13	50	15	15	0	0	4	14	15	10	36	11	55	20	10	0	0	2	2	3	10	1	2
673	3/I/A/R040/0271	1	3	2	6	11	11	15	0	9	60	14	20	0	0	3	5	7	6	0	7	90	12	15	0	0	2	1	5	15	1	1
674	3/I/A/R040/0287	1	3	37	10	18	15	11	3	13	75	22	30	0	0	9	7	13	3	60	17	10	49	30	20	10	1	2	2	5	1	2	3	12	13	4	58	14	40	27	10	7	0
675	3/I/A/R040/0289	1	3	42	9	13	17	8	54	18	10	35	30	30	30												1	2	1	10	1	4
676	3/I/A/R040/0297	1	3	35	11	17	16	21	8	12	50	16	30	10	8												2	1	1	4	1	1
677	3/I/A/R040/0298	1	3	35	10	20	19	17	8	13	40	14	30	7	5												1	1	1	3	1	1
678	3/I/A/R040/0299	1	3	2	9	17	17	14	5	11	60	17	30	10	8	9	20	18	16	11	17	25	34	30	10	10	1	1	1	7	1	1	0	0	0	0	0	6	85	12	0	0	0
679	3/I/A/R040/0302	1	3	2	9	14	12	10	0	11	40	16	25	0	0	7	13	14	17	10	14	15	27	30	12	3	1	1	1	4	1	1	2	2	3	5	0	7	50	13	15	0	0
680	3/I/A/R021/0215	1	3	37	11	18	19	10	31	12	40	27	30	20	8	2	3	0	1	4	6	85	12	5	0	0	1	2	2	10	1	4	0	0	0	0	0	5	95	12	0	0	0
681	3/I/A/R021/0216	1	3	37	6	5	9	12	10	9	60	19	10	0	0												2	2	1	5	1	1
682	3/I/A/R021/0217	1	3	37	8	12	15	5	63	19	15	47	30	30	30	4	7	14	5	57	20	10	52	30	30	30	1	2	1	10	1	4	1	3	3	0	56	19	25	43	0	0	0
683	3/I/A/R021/0222	1	3	2	7	21	20	16	40	22	10	46	30	30	30												1	2	1	5	2	4
684	3/I/A/R021/0224	1	3	34	9	19	20	15	36	15	30	37	30	10	8												1	2	2	0	1	1
685	3/I/A/R021/0225	1	3	2	12	23	20	13	20	15	30	35	30	15	15	1	9	5	7	8	9	60	20	10	0	0	2	2	5	0	1	1
686	3/I/A/R021/0232	1	3	13	8	21	17	17	8	14	40	33	25	7	4	8	17	20	14	45	14	30	37	30	12	8	2	2	1	0	1	1	3	11	17	9	11	15	50	23	30	0	10
687	3/I/A/R021/0233	1	3	42	8	10	18	8	18	15	50	29	15	10	7	0	0	0	0	0	5	80	14	5	0	0	1	2	1	8	1	2	0	0	0	0	0	5	80	12	0	0	0
688	3/I/A/R021/0234	1	3	42	12	24	18	21	52	15	50	40	30	30	30	12	8	14	9	45	10	40	35	30	10	10	1	2	1	12	1	4	0	0	0	0	15	5	60	12	0	0	0
689	3/I/A/R021/0236	1	3	37	9	10	16	4	15	13	35	28	15	0	4	5	9	9	2	11	10	50	24	4	0	0	2	2	1	8	1	4	0	0	0	0	0	8	80	12	0	0	0
690	3/I/A/R021/0237	1	3	37	6	3	8	4	0	9	60	15	5	0	0	0	0	0	0	0	5	95	12	0	0	0	2	1	1	12	1	1	4	5	11	16	0	11	50	15	30	0	0
691	3/I/A/R021/0255	1	3	42	12	14	19	11	28	14	25	30	25	20	0	0	0	0	0	0	5	90	12	0	0	0	1	1	1	10	1	4
692	3/I/A/R021/0256	1	3	42	10	16	16	7	13	10	40	23	30	20	5	0	0	0	0	0	6	80	14	0	0	0	1	1	1	10	1	4
693	3/I/A/R021/0257	1	3	42	12	19	17	11	42	13	20	36	30	15	10	10	22	19	8	28	13	50	39	30	0	30	1	1	1	10	1	4	8	18	17	16	37	14	50	36	30	15	0
694	3/I/A/R021/0258	1	3	37	4	12	12	8	41	9	50	28	30	15	10	4	7	8	3	27	11	80	28	25	20	4	1	1	1	11	1	4	0	2	1	0	0	5	70	12	0	0	0
695	3/I/A/R021/0261	1	3	37	12	15	18	14	39	13	40	30	30	4	4	7	16	16	9	10	13	85	17	15	0	0	2	2	1	1	1	4	0	3	6	3	0	8	60	14	10	0	0
696	3/I/A/R021/0262	1	3	37	7	15	19	10	0	9	40	30	30	4	2	4	10	15	12	0	9	50	15	30	7	8	2	1	1	0	1	4	0	3	7	4	0	8	65	14	15	0	0
697	3/I/A/R021/0263	1	3	37	11	15	11	7	61	16	40	50	30	30	30	8	15	17	6	46	19	20	41	30	30	30	1	2	1	9	1	4	10	17	20	12	76	24	20	40	20	10	10
698	3/I/A/R021/0264	1	3	37	11	21	20	14	22	16	20	42	30	14	10	7	6	14	3	10	9	85	18	15	5	2	2	1	1	3	1	2	5	18	19	13	15	18	25	28	7	2	5
699	3/I/A/R021/0266	1	3	41	5	5	7	3	11	9	60	22	8	0	0												2	1	3	0	1	4
700	3/I/A/R021/0267	1	3	41	10	18	16	13	1	11	10	24	10	7	5	9	15	19	8	46	11	20	25	15	5	10	1	1	2	5	1	2
701	3/I/A/R021/0269	1	3	37	7	13	12	6	0	9	50	18	15	0	0	7	19	13	10	5	9	50	24	15	0	0	1	1	1	4	1	1
702	3/I/A/R021/0272	1	3	42	5	3	7	3	0	8	60	17	2	1	0	1	0	0	0	0	7	70	14	5	1	0	1	1	1	8	1	1	0	6	4	3	4	7	85	16	1	0	1
703	3/I/A/R021/0273	1	3	37	11	15	14	10	36	14	20	39	30	15	10	3	4	8	5	22	12	60	33	15	10	3	2	2	3	0	1	4	7	18	18	13	30	16	40	37	20	5	15
704	3/I/A/R021/0274	1	3	37	12	9	17	7	14	12	50	31	20	4	4	9	10	11	10	26	12	25	29	25	4	7	1	2	1	10	1	4	2	13	17	12	31	18	50	32	25	5	20
705	4/I/A/R021/0279	1	4	35	12	14	17	9	45	15	10	45	30	30	30												1	2	1	6	1	1
706	4/I/A/R021/0281	1	4	2	9	19	20	9	21	13	30	27	30	2	10	10	16	18	8	27	14	5	37	30	15	15	1	1	1	0	1	2
707	4/I/A/R021/0289	1	4	37	10	9	18	8	10	11	10	33	15	0	4	7	14	18	11	16	15	10	30	20	0	4	2	2	1	7	1	2	5	13	14	8	23	15	15	31	15	10	5
708	4/I/A/R021/0294	1	4	37	12	22	20	17	75	17	20	40	30	25	20	7	15	17	9	5	14	50	12	30	0	10	1	1	1	0	1	2	4	11	12	10	0	8	60	16	15	3	2
709	4/I/A/R021/0295	1	4	37	12	13	20	10	55	11	40	33	25	0	5	4	6	11	7	5	10	75	15	15	0	7	2	1	1	7	1	2
710	4/I/A/R021/0296	1	4	35	7	13	18	4	10	9	60	26	30	0	10	9	12	12	12	22	11	40	26	10	0	1	2	2	1	9	1	1	0	1	4	0	6	7	80	12	2	0	3
711	4/I/A/R021/0297	1	4	2	12	11	18	13	7	13	30	31	30	5	5												1	1	1	0	1	1	0	0	0	0	0	5	90	12	0	0	0
712	4/I/A/R021/0298	1	4	2	5	21	17	19	3	11	20	20	30	10	10	4	18	14	13	5	12	25	18	25	3	0	2	1	1	7	1	1	0	6	7	7	0	8	80	13	10	2	3
713	4/I/A/R021/0299	1	4	2	7	18	18	11	14	15	50	30	30	15	15	1	3	3	2	0	9	80	14	6	0	0	1	1	1	2	1	1	0	2	2	0	0	7	70	14	5	0	0
714	4/I/A/R021/0300	1	4	37	12	21	15	11	19	10	50	19	20	0	0	8	17	13	11	20	7	50	12	15	0	3	2	1	2	2	1	1	1	4	10	6	52	8	70	13	15	0	0
715	4/I/A/R021/0303	1	4	13	5	11	12	9	6	14	50	25	5	0	2	3	15	11	9	5	10	50	15	15	0	2	1	1	1	9	1	2	2	9	12	5	18	13	70	28	2	0	2
716	4/I/A/R021/0304	1	4	13	12	13	18	11	11	14	40	30	20	0	0	11	17	18	18	21	15	15	35	30	0	4	1	1	1	9	1	2	10	17	18	11	35	17	30	39	7	0	7
717	4/I/A/R021/0305	1	4	42	6	20	18	12	29	18	20	38	30	10	3	6	14	14	10	20	18	40	39	10	1	4	1	1	1	10	1	4	0	3	5	3	3	11	60	16	10	4	4
718	4/I/A/R021/0306	1	4	42	12	22	20	9	19	12	40	22	30	30	30	4	11	12	12	8	11	20	27	25	10	7	1	1	1	5	1	4	0	0	0	1	6	5	90	13	0	0	0
719	4/I/A/R021/0308	1	4	37	12	14	20	14	38	21	10	40	30	30	30												1	2	1	4	1	4	3	5	7	3	6	12	50	15	15	10	10
720	4/I/A/R021/0310	1	4	37	8	7	15	7	12	12	40	33	30	4	5												2	1	1	0
721	4/I/A/R021/0311	1	4	37	4	11	13	4	30	13	30	32	30	15	5	4	9	12	11	11	10	40	18	8	0	0	2	1	1	0	1	4	0	0	0	0	0	6	80	12	0	0	0
722	4/I/A/R021/0312	1	4	30	4	13	20	13	40	15	40	30	30	20	15	4	10	11	7	26	13	25	30	5	2	3	2	2	3	7	1	1	4	7	13	5	28	9	55	18	10	0	3
723	4/I/A/R021/0313	1	4	42	7	11	18	11	8	17	10	27	20	0	0	2	9	11	6	21	13	25	24	15	0	0	2	2	1	8	1	2	3	10	12	6	2	13	50	13	30	0	0
724	4/I/A/R021/0314	1	4	20	12	7	11	3	0	9	60	20	10	0	0	5	9	7	7	0	7	50	12	15	0	7	2	1	1	9	1	4	0	0	1	0	0	5	85	12	0	0	0
725	4/I/A/R021/0316	1	4	35	4	5	7	3	1	8	80	15	2	0	0	2	5	6	4	0	8	50	16	7	0	0	2	2	1	10	1	1	0	0	0	0	0	5	90	12	0	0	0
726	4/I/A/R021/0317	1	4	20	12	18	20	17	21	11	50	26	20	0	10	6	13	9	13	3	13	65	20	30	2	15	2	1	1	0	1	1	2	3	1	1	0	10	80	12	5	0	0
727	4/I/A/R021/0318	1	4	13	12	21	20	13	41	12	30	37	30	15	5	12	19	18	12	58	14	10	36	30	30	30	1	2	1	12	1	4	0	3	1	0	0	6	50	13	10	5	10
728	4/I/A/R021/0320	1	4	34	12	19	19	15	3	11	50	26	30	5	1	6	16	14	9	29	12	25	38	30	3	10	1	1	1	1	2	4
729	4/I/A/R021/0321	1	4	34	9	12	15	9	5	9	60	20	20	10	5	10	13	18	15	56	12	15	38	30	30	30	2	2	3	8	2	4	9	17	19	15	62	16	10	41	30	22	4
730	4/I/A/R021/0323	1	4	13	10	25	17	16	34	16	30	30	30	0	4	3	0	1	1	0	7	85	12	10	0	0	2	2	1	10	1	2	1	1	4	0	5	8	75	12	2	0	0
731	4/I/A/R021/0326	1	4	35	10	8	15	6	17	9	40	25	30	30	30	9	13	17	12	17	15	30	25	30	5	10	1	1	1	5	1	1	2	7	13	7	9	9	50	14	10	5	0
732	4/I/A/R021/0327	1	4	37	11	19	20	16	37	13	20	40	30	30	30												2	1	3	0	1	4
733	4/I/A/R021/0328	1	4	42	12	15	20	7	17	13	30	35	30	4	5	9	19	19	15	48	14	60	27	30	8	15	1	1	1	0	1	4	0	3	3	4	0	6	75	12	3	2	4
734	4/I/A/R021/0329	1	4	35	8	6	14	8	3	12	30	20	15	4	4	2	1	3	2	2	7	70	13	8	6	0	1	1	1	8	1	1	0	0	1	0	6	6	75	12	0	0	0
735	4/I/A/R021/0331	1	4	30	6	8	9	7	25	16	20	36	30	5	10	1	6	9	4	20	14	50	34	10	4	4	2	2	1	8	1	4	0	4	8	5	21	12	50	19	2	0	0
736	4/I/A/R021/0332	1	4	13	7	9	8	2	16	8	50	23	30	0	0	1	4	4	2	6	8	70	12	10	0	3	1	1	3	10	1	2	0	0	0	0	10	6	70	12	0	0	0
737	4/I/A/R021/0333	1	4	13	8	9	10	11	7	8	50	19	4	0	0	3	7	10	6	6	9	55	14	30	2	0	2	1	1	10	1	2
738	4/I/A/R021/0341	1	4	37	10	14	17	10	48	11	40	34	30	4	8	7	16	15	14	32	11	80	30	30	0	8	2	1	3	7	1	4
739	4/I/A/R021/0342	1	4	37	5	23	19	21	20	15	40	36	20	7	5												2	2	2	15	1	4
740	4/I/A/R021/0343	1	4	37	7	16	12	14	3	11	40	23	20	10	7	5	9	15	13	14	12	60	32	20	5	10	1	1	2	10
741	4/I/A/R021/0344	1	4	20	9	27	20	19	53	20	10	44	30	20	15	8	22	20	17	54	20	20	44	30	30	30	1	2	5	8	1	2
742	4/I/A/R021/0345	1	4	30	10	9	20	7	28	12	30	36	25	10	5	3	9	15	5	2	11	30	22	10	3	3	1	1	1	0	1	1	0	1	4	0	0	9	60	13	0	0	0
743	4/I/A/R021/0346	1	4	37	12	20	20	18	53	17	20	38	30	10	15	7	14	19	13	31	15	45	23	30	4	10	2	2	1	0	1	1	0	4	11	3	15	9	60	17	15	5	10
744	4/I/A/R021/0347	1	4	37	5	7	10	5	31	7	60	28	10	1	0	0	0	0	1	13	6	90	13	0	0	0	1	2	1	12	1	1	0	0	0	0	0	5	90	12	2	0	3
745	4/I/A/R040/0310	1	4	20	11	23	20	19	65	21	5	49	30	30	30												2	2	1	6	1	4
746	4/I/A/R040/0336	1	4	35	12	17	15	15	0	9	60	15	30	0	0	7	9	12	8	5	11	50	12	20	0	0	2	1	3	0	1	1	1	8	6	7	22	6	80	14	15	5	2
747	4/I/A/R040/0337	1	4	35	10	21	16	15	28	11	50	18	30	10	7	0	0	0	0	0	5	90	12	0	0	0	2	1	1	0	1	1	0	0	0	0	0	8	70	12	0	0	0
748	4/I/A/R040/0343	1	4	20	8	19	17	17	19	11	50	16	30	10	5	6	7	17	7	23	14	25	30	6	0	0	2	1	1	7	1	2	0	1	3	0	0	7	85	13	30	15	4
749	4/I/A/R040/0347	1	4	41	6	8	9	12	0	9	70	12	15	0	0	0	0	0	0	0	5	95	12	0	0	0	1	1	1	12	1	1	0	0	0	0	0	6	90	12	0	0	0
750	4/I/A/R040/0348	1	4	20	8	17	17	16	13	16	40	19	20	0	0	3	10	13	6	21	11	25	19	10	0	0	2	2	3	4	1	2	0	0	0	0	8	6	85	12	0	0	0
751	4/I/A/R040/0352	1	4	41	10	20	17	18	8	10	35	13	30	0	0	2	3	1	1	3	6	85	12	3	0	0	2	2	1	2	1	4	0	1	4	3	3	8	55	15	0	0	0
752	4/I/A/R040/0354	1	4	41	9	19	15	11	11	12	40	15	20	3	0	1	4	0	1	0	5	85	12	0	0	0	1	2	2	10	1	4	0	2	0	0	0	5	95	12	0	0	0
753	4/I/A/R040/0362	1	4	35	8	16	18	12	22	13	50	19	20	6	4	9	7	17	5	3	8	70	23	7	5	2	1	1	1	6	1	4	0	0	0	0	0	8	75	13	2	0	0
754	4/I/A/R040/0364	1	4	20	5	7	7	7	0	8	75	12	15	0	0	0	0	0	0	0	5	90	12	2	0	0	2	1	1	0	1	4	0	0	0	0	0	5	90	12	0	0	0
755	4/I/A/R040/0365	1	4	13	10	12	12	14	5	13	50	17	25	0	0	6	14	12	12	15	15	50	19	30	0	10	2	2	1	2	1	4	7	9	14	14	5	14	50	17	30	0	10
756	4/I/A/R040/0367	1	4	35	6	15	18	13	5	12	40	23	30	5	0	1	0	1	0	0	6	85	12	0	0	0	2	1	3	0	1	1	0	0	2	0	10	6	70	12	0	0	0
757	4/I/A/R040/0368	1	4	13	4	18	17	16	0	15	35	19	30	0	0	3	15	14	13	10	13	50	18	15	0	10	2	1	1	5	1	1	0	4	12	5	9	10	60	13	20	3	5
758	4/I/A/R040/0371	1	4	26	8	17	14	16	5	13	45	18	30	10	3	7	13	18	10	19	10	70	19	30	10	10	2	1	3	0	1	1	1	5	12	5	31	10	55	16	15	10	10
759	4/I/A/R040/0372	1	4	26	12	19	14	16	15	15	50	14	30	0	0	7	11	11	7	0	10	60	17	10	0	15	1	1	1	1	1	1
760	4/I/A/R040/0373	1	4	26	10	19	19	19	31	14	35	24	30	0	0	7	12	19	11	18	10	55	18	25	10	5	2	1	5	0	1	1	0	0	0	3	0	5	70	12	0	0	0
761	4/I/A/R040/0380	1	4	37	11	22	19	17	25	14	40	19	30	7	4	7	17	17	11	40	12	50	21	30	10	15	2	2	1	7	1	4	0	4	7	4	15	8	50	14	7	3	10
762	4/I/A/R040/0381	1	4	37	12	18	14	15	20	11	70	19	30	10	5	4	2	8	9	0	8	80	12	15	5	7	2	1	1	0	1	1	0	1	1	0	0	5	80	12	3	1	2
763	4/I/A/R040/0386	1	4	2	12	22	16	18	28	13	50	20	30	0	0	6	8	11	10	3	9	40	15	25	0	0	1	1	1	16	1	2	0	4	5	3	3	9	70	15	15	0	4
764	4/I/A/R040/0387	1	4	42	4	12	12	11	1	8	75	12	15	0	2	1	2	6	1	0	6	95	13	7	0	0	2	1	1	10	1	1	0	0	1	0	0	5	80	12	5	0	0
765	3/I/B/R036/0020	1	3	29	10	15	19	14	23	11	75	30	15	9	6	9	14	20	15	22	13	65	22	15	10	15	1	1	1	3	1	2	11	17	20	17	15	18	50	29	30	15	15
766	3/I/B/R09/0015	1	3	29	3	10	2	8	0	8	50	16	30	0	3	4	7	12	9	2	13	50	22	30	0	0	1	1	1	9	1	1	3	5	6	4	12	6	80	18	3	1	1
767	3/I/B/R09/0060	1	3	8	4	11	14	8	37	11	80	18	13	5	4	2	0	1	0	3	6	95	16	0	0	0	1	2	2	16	1	4
768	3/I/B/R09/0064	1	3	21	3	15				12	90																2	1	1	4	1	4	3	3	15	0	0	8	60	14	30	0	15
769	3/I/B/R036/0052	1	3	6	5	13	16	15	24	14	65	31	24	7	4	6	12	10	7	11	15	80	23	30	0	0	2	1	1	8	1	2	5	19	14	13	27	15	50	31	30	0	30
770	3/I/B/R036/0053	1	3	32	7	11	15	13	23	13	50	31	10	10	8	10	14	13	14	31	14	50	29	30	10	20	2	1	3	0	1	2	0	5	6	3	12	11	50	16	10	0	10
771	3/I/B/R036/0054	1	3	29	9	12	13	14	25	11	70	31	10	0	0	6	14	15	14	18	12	80	25	15	4	11	1	1	2	5	1	1	5	8	17	9	22	10	70	20	7	2	5
772	3/I/B/R040/0067	1	3	6	11	20	16	16	47	19	25	27	30	15	10	7	15	15	8	24	14	50	26	30	5	25	1	2	2	9	1	1	6	9	10	5	34	13	60	23	10	8	2
773	3/I/B/R09/0103	1	3	50	9	23	17	17	54	16	80	34	30	7	23	11	16	15	16	54	10	30	29	30	0	15	1	2	2	9	1	2
774	3/I/B/R09/0119	1	3	8	11	20	19	19	39	15	10	35	30	0	15	10	13	19	13	22	14	40	32	30	0	30	2	2	3	3	1	4
775	3/I/B/R09/0130	1	3	17	9	13	17	17	12	13	50	27	30	0	0	9	17	16	14	39	12	50	31	10	3	7	2	1	1	0	1	1	4	6	19	8	29	16	40	25	30	0	10
776	3/I/B/R09/0131	1	3	17	8	12	18	12	3	11	30	19	30	5	0	8	10	12	15	30	12	50	39	20	4	16	2	1	1	0	1	1	6	11	15	8	15	13	50	19	20	0	5
777	3/I/B/R09/0135	1	3	6	6	8	11	7	3	11	30	18	30	0	15	2	4	6	5	0	8	60	15	15	0	0	2	1	1	8	1	4	0	0	0	0	0	5	95	12	0	0	0
778	3/I/B/R09/0136	1	3	21	10	27	19	21	28	18	10	32	30	10	10	10	15	18	10	24	13	60	29	30	0	15	2	1	1	9	1	4	5	10	12	6	3	10	40	24	15	3	4
779	3/I/B/R036/0080	1	3	32	8	10	13	16	27	12	65	26	17	7	6	10	15	17	17	78	16	45	39	30	5	25	1	1	5	8	1	1
780	3/I/B/R036/0136	1	3	29	5	10	5	11	17	13	50	26	7	2	5	4	6	6	8	0	6	60	21	5	3	2	2	1	1	8	1	2	5	8	14	7	19	12	70	21	15	3	3
781	3/I/B/R036/0139	1	3	24	5	14	15	13	31	13	50	29	5	0	0	5	18	16	17	27	14	50	28	4	2	2	2	1	1	15	1	2	6	9	14	7	21	8	50	21	15	6	7
782	3/I/B/R036/0140	1	3	24	5	7	8	6	0	8	100	13	2	0	0	3	3	3	4	15	9	100	14	10	0	10	2	1	5	8	1	1	0	2	3	3	5	5	100	15	3	3	0
783	3/I/B/R036/0145	1	3	53	9	19	13	14	25	15	40	37	30	10	20	9	15	18	17	33	17	60	26	30	15	20	2	2	1	0	1	1	10	13	19	10	21	12	50	27	30	0	0
784	3/I/B/R040/0157	1	3	17	11	26	19	20	26	17	50	18	30	10	10	12	22	20	18	43	18	30	45	30	30	30	2	2	3	0	1	1	10	15	20	10	12	16	30	27	30	20	10
785	3/I/B/R040/0160	1	3	6	3	12	11	9	0	11	50	12	10	2	2	6	9	12	10	0	11	50	21	30	0	3	2	1	1	0	1	2
786	3/I/B/R040/0175	1	3	6	4	13	16	8	5	14	50	15	5	0	0	7	5	13	6	0	16	50	25	20	0	0	2	2	5	8	1	1	0	0	2	0	0	8	75	14	7	0	0
787	3/I/B/R040/0190	1	3	53	5	3	7	5	0	9	50	12	15	0	0	3	4	5	3	5	8	80	16	4	0	4	2	1	4	12	1	2	0	0	0	0	0	5	100	12	0	0	0
788	3/I/B/R040/0191	1	3	53	5	10	15	6	3	8	70	12	25	0	0	3	5	7	4	0	7	50	12	20	0	0	2	2	1	4	1	4	2	1	8	4	0	9	80	16	20	0	0
789	3/I/B/R040/0192	1	3	24	6	14	15	8	10	10	30	12	30	6	5	5	5	13	9	0	11	40	18	20	10	5	1	1	1	10	1	1	10	12	14	11	12	9	80	24	30	15	10
790	3/I/B/R040/0195	1	3	24	6	13	14	8	2	9	50	12	20	4	2	5	9	12	8	10	7	50	18	20	0	0	2	1	1	7	1	2	5	8	9	5	19	8	50	26	30	10	12
791	3/I/B/R09/0071	1	3	29	12	22	18	21	66	23	90	47	30	30	30	12	25	19	21	70	18	5	44	30	30	0	1	2	1	12	1	1
792	3/I/B/R09/0141	1	3	17	8	10	18	14	3	10	50	15	30	0	0	5	9	7	8	11	10	80	17	2	0	2	2	2	1	15	1	1	0	6	5	5	8	7	75	17	2	0	2
793	3/I/B/R09/0142	1	3	17	6	13	17	14	11	12	30	22	30	0	0	7	15	15	15	21	14	50	29	4	0	4	2	1	1	5	1	1	2	5	5	9	8	11	80	19	3	0	3
794	3/I/B/R09/0143	1	3	8	3	7	11	6	12	8	50	14	30	0	0	5	7	6	8	20	9	25	27	10	3	7	2	1	1	0	1	2	1	3	13	3	7	6	90	20	7	3	3
795	3/I/B/R09/0145	1	3	6	3	4	6	2	0	7	70	15	10	0	0	3	1	2	2	6	7	95	14	9	0	0	2	1	1	12	1	1	0	4	2	3	0	6	80	13	0	0	0
796	3/I/B/R09/0152	1	3	8	4	13	17	12	8	11	80	20	30	0	5	4	7	7	8	15	9	90	21	30	30	30	2	1	1	3	2	4	3	4	6	3	0	10	50	16	15	0	0
797	3/I/B/R09/0164	1	3	53	7	12	18	8	17	11	90	24	15	0	2	8	12	18	9	11	15	40	25	30	0	0	2	1	1	8	1	3	7	12	17	9	8	13	50	20	30	15	0
798	3/I/B/R09/0169	1	3	24	4	8	12	5	3	9	50	17	10	0	2	6	13	12	14	16	14	75	28	10	4	6	2	1	1	12	1	4	5	10	14	5	10	7	70	17	10	3	3
799	3/I/B/R036/0146	1	3	53	4	11	14	13	14	12	80	18	0	0	0	4	6	6	6	5	9	50	16	8	0	0	2	1	1	4	1	1	7	10	14	5	20	9	30	24	15	7	7
800	3/I/B/R036/0053	1	3	32	7	11	15	14	23	12	50	31	10	10	8	10	14	13	14	31	14	50	29	30	10	20	2	1	3	0	1	2
801	3/I/B/R036/0054	1	3	29	9	12	13	15	25	11	70	31	10	0	0												1	1	2	5	1	1
802	3/I/B/R040/0194	1	3	14	9	14	13	11	8	12	75	13	30	0	3	4	8	6	6	0	10	50	14	15	0	0	2	1	1	10	1	4	8	11	13	9	16	8	80	27	28	15	10
803	3/I/B/R040/0197	1	3	6	8	9	13	11	3	8	45	12	20	0	0	7	12	7	9	31	10	40	31	25	5	20	1	1	2	4	1	2	0	6	8	5	0	5	100	12	0	0	0
804	3/I/B/R040/0199	1	3	53	8	10	16	13	7	11	50	14	15	10	7	11	13	15	13	45	16	70	34	30	15	15	1	2	1	8	1	3	3	12	12	5	12	9	50	22	15	5	3
805	3/I/B/R045/0146	1	3	29	10	18	13	11	25	14	60	31	30	0	15	9	11	17	4	22	13	50	23	25	0	0	2	2	1	0	1	1
806	3/I/B/R045/0148	1	3	53	9	17	9	12	21	11	25	22	22	0	0	9	14	14	5	19	11	50	23	25	0	5	2	1	1	2	1	1
807	3/I/B/R045/0166	1	3	53	8	13	8	13	5	11	80	19	15	5	1	2	6	6	1	0	8	90	12	15	5	0	1	1	2	8	1	2
808	3/I/B/R09/0154	1	3	21	9	6	17	10	51	11	80	36	30	0	15	11	17	16	11	64	10	40	25	28	0	0	2	2	4	0	1	2	9	11	17	11	71	12	40	28	30	10	20
809	3/I/B/R09/0162	1	3	25	9	20	17	20	25	14	90	30	30	3	10	11	15	19	14	43	17	20	29	30	0	15	2	2	5	0	1	1	12	11	19	12	42	15	30	28	30	10	20
810	3/I/B/R09/0163	1	3	25	8	23	19	19	22	15	80	32	30	5	15	8	10	17	11	31	16	50	33	30	10	15	2	1	3	0	1	1	4	9	15	6	0	14	40	26	30	15	15
811	3/I/B/R09/0168	1	3	24	6	19	17	17	14	15	50	28	20	0	0	4	9	12	5	32	12	65	21	25	5	0	2	2	1	5	1	4	6	12	14	9	14	9	50	24	15	3	5
812	3/I/B/R036/0041	1	3	29	6	11	10	15	29	13	70	29	30	10	7												1	1	1	10	1	1
813	3/I/B/R036/0121	1	3	29	7	17	13	16	41	10	50	24	15	10	7	9	17	17	17	24	14	50	27	30	10	20	2	1	3	10	1	2	6	15	15	12	24	11	70	26	25	7	18
814	3/I/B/R036/0125(B87)	1	3	29	11	15	16	12	32	12	75	28	30	10	10	10	16	14	10	25	12	50	31	30	30	30	1	1	3	10	1	1	5	9	6	2	24	9	80	22	7	1	6
815	3/I/B/R036/0126(B88)	1	3	29	11	15	17	14	18	11	50	36	20	15	20	9	13	20	11	36	14	50	28	15	5	10	1	1	1	7	1	1	11	20	20	15	25	17	30	28	30	5	25
816	3/I/B/R036/0128	1	3	29	4	16	17	15	21	15	65	27	7	0	10	4	8	7	7	6	10	70	19	5	5	5	1	1	1	8	1	1	0	2	3	2	2	9	80	16	2	0	0
817	3/I/B/R036/0148 ( B147)	1	3	6	5	9	9	8	22	11	70	22	6	1	5	4	16	12	9	18	7	50	30	13	5	6	2	1	1	4	1	1	0	2	1	1	0	5	100	14	0	0	0
818	3/I/B/R036/0149 ( B146)	1	3	6	5	12	13	13	20	14	50	28	3	0	3	6	10	12	7	19	12	45	31	16	8	6	2	1	1	5	1	1	3	11	13	9	16	14	60	30	7	2	5
819	3/I/B/R036/0153	1	3	17	7	10	8	9	28	8	80	28	10	2	8	5	11	11	9	32	11	50	30	15	3	12	2	1	1	10	1	4
820	3/I/B/R09/0187(B146)	1	3	25	10	8	17	14	13	11	10	22	30	0	5	9	14	12	14	14	9	0	21	25	0	0	2	1	5	8	1	1	7	10	10	7	6	9	50	16	30	0	15
821	3/I/B/R09/0188(B147)	1	3	25	9	17	17	14	3	12	20	22	15	0	0	1	1	0	2	0	6	100	13	1	1	1	1	1	1	10	1	1	0	0	2	0	0	5	100	14	0	0	0
822	3/I/B/R09/0189(B142)	1	3	21	6	4	4	3	10	8	50	16	30	0	0												2	2	5	12	1	4
823	3/I/B/R09/0190(B143)	1	3	21	9	15	15	11	27	15	30	33	30	10	10	7	13	17	7	20	17	50	27	15	0	10	1	2	3	3	1	2	7	8	14	7	27	12	25	21	30	0	15
824	3/I/B/R09/0191(B155)	1	3	24	9	14	19	15	8	14	50	25	30	0	0	9	14	15	14	24	17	40	34	15	5	10	2	1	5	0	1	1	8	12	12	9	15	7	40	24	10	6	4
825	3/I/B/R09/0192(B154)	1	3	14	5	12	16	7	5	10	50	22	30	0	0	5	10	6	9	11	13	60	20	30	0	30	2	1	3	6	1	4	0	4	4	4	0	7	90	14	3	1	1
826	3/I/B/R09/0193(B156)	1	3	6	8	20	19	18	22	14	50	26	30	0	2	6	16	19	12	7	12	40	31	12	1	11	2	1	1	5	1	1	3	10	7	9	6	15	70	29	6	4	2
827	3/I/B/R09/0195(B165)	1	3	52	10	13	16	14	36	12	75	26	30	0	5	7	12	12	10	18	12	80	17	30	0	0	2	1	3	9	1	2	3	5	14	7	13	8	50	28	10	3	3
828	3/I/B/R09/0064(B23)	1	3	21	3	15	12	16	6	12	90	18	30	0	0	9	21	18	18	9	15	10	20	30	0	0	2	1	1	4	1	4
829	4/I/B/R036/0161	1	4	29	7	12	15	13	24	15	40	37	30	20	30												1	1	2	9	1	1	1	4	5	3	34	10	50	33	10	7	3
830	4/I/B/R036/0162	1	4	29	11	19	20	16	35	15	20	33	20	10	10	6	11	14	7	16	7	40	30	14	8	4	1	1	1	3	1	1	8	11	11	9	16	14	40	37	15	10	5
831	4/I/B/R036/0163	1	4	29	6	12	11	12	17	11	80	23	15	7	8												1	1	2	11	1	2
832	4/I/B/R036/0164	1	4	24	5	14	18	14	23	15	70	25	5	0	5	3	4	14	8	0	12	50	15	13	0	0	2	1	1	12	1	4	0	0	4	0	0	9	85	12	10	0	0
833	4/I/B/R036/0167	1	4	29	4	1	6	7	7	8	80	16	1	0	1	4	4	5	2	0	9	75	12	10	0	2	1	1	1	4	1	1	3	2	4	2	5	9	80	19	2	0	0
834	4/I/B/R036/0168	1	4	29	4	8	9	7	19	14	25	24	30	26	30	7	11	14	13	17	15	25	25	30	15	20	1	1	3	0	1	1	7	10	14	5	24	9	75	28	4	2	2
835	4/I/B/R036/0170	1	4	21	8	12	17	13	19	14	85	32	15	3	12	7	9	13	7	5	9	40	15	8	0	0	2	1	1	2	1	1	2	5	4	3	41	14	75	34	10	1	9
836	4/I/B/R036/0171	1	4	21	7	7	16	12	19	12	50	24	10	2	8	8	15	19	13	10	15	30	24	30	0	0	2	1	1	7	1	1	6	11	12	11	17	11	50	21	12	7	5
837	4/I/B/R036/0180	1	4	17	5	6	9	11	45	18	50	33	7	0	7	3	6	8	8	0	18	50	26	15	0	0	1	1	1	15	1	1	0	2	8	4	9	13	60	24	6	1	5
838	4/I/B/R09/0199(B166)	1	4	25	12	22	19	19	23	14	20	22	30	7	10	9	18	20	14	26	15	60	29	30	5	30	2	1	1	3	1	1	6	12	12	9	19	7	20	24	15	4	5
839	4/I/B/R036/0185	1	4	6	7	16	18	14	21	11	30	29	10	5	5												2	1	1	10	1	2
840	4/I/B/R036/0186	1	4	6	7	13	13	11	24	10	70	25	10	4	6	5	16	15	12	22	11	55	15	30	0	5	2	1	3	7	1	1	5	10	16	6	28	16	50	28	3	0	3
841	4/I/B/R036/0188	1	4	32	12	25	18	19	34	15	10	46	30	30	30	11	23	16	12	44	17	5	43	30	30	30	1	2	3	1	1	1	10	21	18	14	68	16	20	43	30	30	30
842	4/I/B/R036/0192	1	4	53	12	15	17	15	20	13	40	27	10	5	5	9	18	20	16	34	10	60	21	30	10	10	2	2	3	4	1	1	12	18	15	15	34	13	50	32	30	2	28
843	4/I/B/R036/0193	1	4	53	9	11	14	10	18	11	60	30	15	7	8												2	1	3	0	1	1	0	2	2	2	14	7	90	17	5	0	5
844	4/I/B/R036/0194	1	4	53	8	13	11	12	25	9	35	23	20	0	20	5	12	14	14	10	10	45	16	15	0	5	2	1	3	0	1	1	4	4	13	3	16	9	40	26	10	0	10
845	4/I/B/R036/0195	1	4	6	7	11	17	12	9	15	50	20	5	0	5	8	18	16	17	10	12	50	20	30	0	15	2	1	3	5	1	1	2	10	14	4	7	8	40	25	10	0	10
846	4/I/B/R036/0196	1	4	17	11	16	20	18	29	18	30	50	15	15	15	8	19	19	13	29	15	30	38	30	10	20	2	1	3	0	1	1	11	21	20	15	48	17	25	38	30	30	30
847	4/I/B/R036/0197	1	4	8	8	15	17	13	18	17	50	30	20	7	13												2	1	1	3	1	1
848	4/I/B/R036/0198	1	4	8	6	11	15	12	18	16	50	28	5	0	5	5	13	15	8	19	14	50	36	10	0	10	2	1	1	1	1	1	3	11	15	13	3	17	50	24	30	0	10
849	4/I/B/R036/0199	1	4	29	4	17	14	12	4	12	60	19	20	0	20	0	2	2	4	6	8	85	16	2	0	2	1	1	1	10	1	4	0	2	1	1	0	6	100	12	0	0	0
850	4/I/B/R036/0200	1	4	29	7	14	20	12	23	18	5	41	20	7	15	5	15	18	14	23	14	40	29	15	7	8	2	1	1	6	1	4	5	13	17	15	19	18	40	22	30	0	7
851	4/I/B/R036/0201	1	4	17	8	8	11	14	24	12	60	28	25	10	15	7	13	14	9	30	11	70	22	30	2	28	2	1	1	0	1	1	5	13	14	12	3	13	50	22	30	0	5
852	4/I/B/R036/0202	1	4	17	7	11	9	11	14	10	70	22	5	2	3	3	6	14	6	0	8	50	19	20	3	10	1	1	1	10	1	1	1	5	3	2	0	8	80	14	5	0	0
853	4/I/B/R036/0211	1	4	6	12	17	19	16	36	16	50	37	15	7	8	5	11	15	8	26	15	50	24	15	7	8	2	1	1	6	1	1	0	3	7	2	0	9	80	14	4	0	0
854	4/I/B/R036/0215	1	4	6	12	15	19	14	38	16	40	36	10	5	5	12	14	19	11	22	16	40	26	30	15	15	2	1	5	0	1	1	8	14	17	17	12	16	50	26	30	0	7
855	4/I/B/R036/0216	1	4	6	5	10	9	9	15	11	80	20	2	0	2	6	13	12	10	5	9	50	16	7	0	0	2	1	1	0	1	1	0	4	2	1	0	6	50	13	0	0	0
856	4/I/B/R036/0217	1	4	6	9	19	20	16	42	16	35	41	30	15	15	7	9	14	5	33	16	60	24	30	15	15	2	1	3	0	1	2	4	12	13	9	5	17	40	26	30	4	10
857	4/I/B/R036/0218	1	4	8	7	9	14	11	16	13	50	22	30	5	25	5	10	12	6	19	11	20	26	30	6	5	1	1	1	12	1	1
858	4/I/B/R036/0219	1	4	21	7	9	8	4	10	8	70	18	4	0	4	2	2	3	2	5	6	90	12	5	2	0	1	1	1	5	1	1
859	4/I/B/R036/0220	1	4	53	11	22	20	20	59	17	30	44	30	30	30	3	8	8	12	13	14	60	21	10	0	10	2	2	1	0	1	1	1	9	16	6	20	14	50	27	15	0	15
860	4/I/B/R036/0221	1	4	53	10	18	20	11	29	19	25	38	30	30	30	10	20	19	13	16	18	25	34	30	20	10	1	2	1	4	1	1	5	12	18	6	15	17	25	31	30	30	30
861	4/I/B/R040/0357	1	4	24	11	21	16	12	10	12	35	20	30	0	0												2	1	1	8	1	4	0	3	5	3	7	8	80	16	5	0	5
862	4/I/B/R045/0243	1	4	21	12	15	18	12	88	24	20	46	30	30	0	9	18	17	19	43	21	10	45	30	30	0	2	2	1	5	1	4	12	21	18	19	70	24	5	53	30	30	30
863	4/I/B/R036/0233	1	4	52	6	17	16	14	23	10	40	34	15	5	10	5	10	12	9	21	9	50	32	8	3	3	2	1	1	6	1	4	10	19	18	15	31	14	40	39	12	0	12
864	4/I/B/R036/0234	1	4	6	8	15	16	13	41	11	50	27	30	0	30	2	2	3	0	0	7	90	15	0	0	0	1	1	2	10	1	2
865	4/I/B/R036/0235	1	4	53	12	21	18	18	69	24	10	50	30	30	30	9	15	17	13	58	14	50	29	30	4	5	2	2	3	8	1	1	10	15	20	13	38	15	30	36	30	30	30
866	4/I/B/R036/0236	1	4	21	12	27	20	21	41	24	20	45	30	30	30	3	4	7	4	3	9	80	16	2	0	0	2	1	1	7	2	1	4	14	15	15	30	11	50	23	7	2	5
867	4/I/B/R045/0251	1	4	25	7	13	12	8	8	11	65	18	30	0	15	6	13	14	7	21	9	50	19	30	0	30	2	2	1	6	1	1	3	9	2	7	0	7	50	15	5	0	0
868	4/I/B/R045/0252	1	4	25	9	16	16	11	18	17	30	23	30	0	10	7	13	19	12	14	11	40	27	30	0	30	2	1	1	0	1	1	11	21	20	17	34	14	80	31	30	5	25
869	4/I/B/R045/0261	1	4	6	12	13	19	13	52	12	20	32	30	0	20	10	19	20	14	30	16	25	32	30	10	15	2	1	3	0	1	1	8	18	20	15	36	14	50	28	30	10	20
870	4/I/B/R045/0262	1	4	53	9	16	17	12	29	13	50	29	30	0	0	5	14	19	15	7	18	40	26	30	0	5	2	1	3	0	1	1	8	23	19	17	77	12	25	34	30	15	15
871	4/I/B/R045/0264	1	4	24	5	4	7	4	0	16	70	22	15	0	0	4	6	7	5	0	13	80	22	20	0	0	2	1	1	10	1	1	3	9	8	10	0	8	50	22	5	0	5
872	4/I/B/R045/0265	1	4	17	6	7	11	11	12	14	60	25	30	0	0	1	7	10	6	19	10	80	28	4	1	3	2	2	5	7	1	1	1	3	5	3	8	7	80	17	2	0	0
873	4/I/B/R011/0503	1	4	25	3	9	8	9	18	9	20	16	15	0	0												1	1	1	8	1	1	0	0	0	0	0	6	100	12	2	0	0
874	4/I/B/R036/0237	1	4	21	12	24	20	21	84	25	5	59	30	30	30	10	25	20	19	74	20	5	45	30	30	30	2	2	1	0	1	1	12	22	20	19	76	25	5	52	30	30	30
875	4/I/B/R036/0239	1	4	21	8	14	12	9	64	20	40	49	30	30	30	6	9	11	12	32	20	5	30	30	30	30	1	2	3	6	1	1	6	17	16	16	72	18	50	41	30	30	30
876	4/I/B/R036/0245	1	4	29	7	11	6	11	13	8	70	25	10	0	10	2	10	7	6	20	8	50	22	10	0	10	1	1	1	10	1	4	0	3	3	1	0	7	85	13	1	0	1
877	4/I/B/R036/0246	1	4	29	8	14	16	12	20	15	40	27	30	10	20	6	12	13	9	26	15	50	21	10	5	5	1	1	1	10	1	1
878	4/I/B/R036/0247	1	4	29	5	17	14	13	17	8	80	24	15	7	8	5	18	18	10	26	14	55	29	15	10	5	1	1	1	14	1	2
879	4/I/B/R036/0248	1	4	29	11	16	19	12	32	19	30	38	15	5	10	6	14	20	13	40	18	20	36	7	0	7	2	1	1	0	1	1	6	8	12	6	33	13	50	37	15	3	12
880	4/I/B/R036/0249	1	4	29	3	9	13	6	38	9	75	18	4	0	4	2	11	7	8	10	11	80	18	4	1	3	1	1	4	9	1	4	1	5	9	3	19	8	80	20	6	2	4
881	4/I/B/R036/0250	1	4	29	5	11	12	7	29	12	90	24	15	0	15	1	7	8	3	9	9	90	18	6	0	6	1	1	1	12	1	1	0	2	11	1	7	8	90	16	8	0	8
882	4/I/B/R036/0256	1	4	29	6	14	14	12	22	15	30	31	20	7	13	6	12	17	11	17	7	30	22	30	12	10	1	1	1	1	1	1	6	16	16	10	12	15	70	26	10	5	5
883	4/I/B/R036/0258	1	4	17	12	21	20	17	24	19	30	36	30	30	30	8	19	18	16	23	17	50	27	10	0	10	2	1	1	0	1	1	9	17	18	14	33	16	50	37	30	20	10
884	4/I/B/R036/0260	1	4	52	6	16	10	11	12	13	40	23	10	0	10	3	11	6	7	10	11	90	19	5	1	4	2	1	1	10	1	1	2	8	10	15	3	8	70	17	30	0	0
885	4/I/B/R045/0260	1	4	52	8	14	18	15	68	14	40	26	30	7	20	10	12	19	11	41	14	40	26	30	10	20	1	2	1	8	1	1	11	23	20	19	90	13	40	40	30	25	5
886	4/I/B/R045/0266	1	4	32	5	7	9	4	15	9	65	20	20	0	0	1	1	1	0	6	5	90	12	0	0	0	2	1	3	5	1	1	5	13	4	5	19	11	70	29	7	0	7
887	4/I/C/R036/0055	1	4	28	6	12	12	9	11	9	70	21	15	0	0	6	12	11	12	19	11	70	14	7	2	5	1	2	2	8	1	1
888	4/I/C/R040/0167	1	4	33	9	15	14	13	13	15	50	20	10	6	15	12	19	16	18	79	18	20	33	30	20	10	2	2	1	3	1	4
889	4/I/C/R040/0189	1	4	55	8	11	15	10	10	9	50	12	10	0	0	3	4	6	6	5	7	100	13	7	5	2	1	1	2	9	1	1	3	10	13	9	0	11	50	17	30	0	0
890	4/I/C/R09/0166	1	4	33	3	10	11	13	3	10	70	18	30	0	0	5	6	10	6	8	8	80	20	8	4	3	2	1	1	0	1	4	4	10	14	6	0	11	50	16	30	0	0
891	4/I/C/R09/0167	1	4	33	4	9	11	10	15	8	80	17	20	7	4	0	0	0	0	0	5	100	12	0	0	0	1	2	2	15	1	3	0	1	0	0	3	6	80	12	0	0	0
892	4/I/C/R036/0141	1	4	55	12	20	19	16	49	16	40	43	25	7	13	12	16	18	12	67	15	50	38	10	3	7	2	1	1	4	1	4	3	13	15	5	3	16	70	19	30	0	5
893	4/I/C/R036/0142	1	4	16	12	25	18	20	69	20	5	47	30	30	30	12	25	20	15	90	16	50	42	20	5	15	1	2	1	13	1	4
894	4/I/C/R040/0200	1	4	33	5	14	14	10	6	9	50	12	10	0	0	5	6	10	4	10	9	70	15	15	0	3	1	1	2	15	1	2	4	7	10	4	5	10	75	18	20	6	5
895	4/I/C/R040/0201	1	4	33	10	23	19	16	5	11	70	20	20	10	5												1	1	1	8	1	2	3	10	11	7	0	16	50	23	30	10	10
896	4/I/C/R036/0147	1	4	28	7	10	10	11	17	11	75	26	15	3	12	8	6	9	8	18	11	70	24	15	3	12	1	1	1	9	1	4	3	2	6	4	0	7	75	16	15	0	0
897	4/I/C/R036/0150 (C11)	1	4	3	6	9	9	15	16	13	50	27	3	1	2	4	9	8	6	12	12	80	26	20	0	20	2	1	1	1	1	1	0	3	7	1	0	11	50	16	10	0	0
898	4/I/C/R09/0194(C14)	1	4	1	9	22	19	21	11	14	50	15	30	1	0												1	1	5	10	1	2
899	4/I/C/R036/0187	1	4	55	7	8	9	5	47	7	40	35	20	10	10	8	8	16	9	4	12	40	22	30	0	10	2	2	1	0	1	1
900	4/I/C/R036/0189	1	4	55	5	13	13	12	17	9	90	30	20	5	15	7	10	13	12	9	10	50	26	30	15	15	1	1	1	12	1	2	8	15	13	9	34	13	70	23	20	2	18
901	4/I/C/R045/0180	1	4	3	12	19	17	11	59	17	40	41	30	0	30	12	13	20	14	57	16	50	29	20	15	5	1	2	2	0	1	1	7	16	17	10	48	23	20	44	30	30	30
902	4/I/C/R045/0181	1	4	31	11	17	12	14	24	11	50	27	30	0	0	11	10	17	7	6	11	70	23	5	3	2	1	1	1	1	1	1	6	7	11	6	30	9	70	15	10	1	6
903	4/I/C/R045/0182	1	4	31	5	6	5	3	7	10	60	26	20	0	0	3	5	6	7	24	10	70	25	2	0	2	1	1	1	6	1	1	3	5	7	4	7	9	70	17	7	1	6
904	4/I/C/R036/0225	1	4	46	11	22	20	16	27	17	30	41	30	30	30	8	11	18	11	0	17	50	23	20	0	0	2	1	1	0	1	1	6	13	17	13	5	16	25	26	30	0	10
905	4/I/C/R036/0226	1	4	46	9	22	20	19	33	19	10	51	30	10	20	7	20	19	14	21	12	40	16	10	5	7	2	1	1	2	1	4	3	11	14	11	16	16	25	23	30	0	7
906	4/I/C/R036/0227	1	4	46	5	4	3	5	24	8	70	20	2	0	2	0	3	2	5	0	8	70	14	10	0	0	2	1	1	0	1	1	2	7	9	5	3	9	50	17	15	0	0
907	4/I/C/R036/0228	1	4	46	5	15	12	14	17	15	30	31	30	0	30	5	15	15	17	0	13	50	19	20	5	15	2	1	1	4	1	4	7	17	17	19	0	18	25	23	30	0	4
908	4/I/C/R036/0230	1	4	28	4	9	7	10	33	9	80	26	10	0	10	1	2	4	5	0	8	70	16	15	0	0	2	2	1	10	1	1	1	3	2	4	0	7	50	13	15	0	0
909	4/I/C/R036/0231	1	4	28	11	16	14	11	34	17	30	35	30	30	30												2	2	1	2	1	1
910	4/I/C/R036/0232	1	4	28	8	7	9	7	24	8	70	26	4	0	4	7	9	10	7	31	12	50	30	25	5	20	2	2	1	2	1	1	4	7	8	7	0	12	50	20	30	0	0
911	4/I/C/R040/0326	1	4	28	8	8	8	9	3	9	60	14	30	0	0												2	2	5	8	1	1
912	4/I/C/R040/0327	1	4	28	7	18	17	15	3	8	50	12	30	0	0	4	13	13	12	3	9	50	16	8	0	5	2	1	1	7	1	2	4	9	11	9	0	15	50	21	30	4	7
913	4/I/C/R040/0344	1	4	28	8	17	15	13	1	11	50	19	30	0	5	9	9	19	6	27	6	70	22	15	1	14	2	2	6	0	1	1	6	12	12	11	3	14	50	25	30	0	15
914	4/I/C/R045/0246	1	4	46	5	11	14	13	39	11	20	23	30	0	8	7	11	18	10	54	14	50	29	30	0	0	2	2	2	0	1	1	8	10	13	8	51	12	50	24	30	2	15
915	4/I/C/R045/0247	1	4	46	6	4	6	3	12	8	50	19	15	0	6	1	2	0	0	3	6	70	13	5	0	0	1	1	1	4	1	1	0	1	1	0	0	7	80	13	3	0	0
916	4/I/C/R045/0248	1	4	28	9	10	18	9	39	14	40	20	30	0	15	8	20	19	15	18	18	65	43	30	30	30	2	2	1	0	1	2	4	9	11	6	5	15	50	21	20	0	0
917	4/I/C/R040/0360	1	4	28	10	16	17	15	0	11	60	14	20	0	5	9	7	17	6	3	9	70	19	30	4	26	1	1	1	15	1	4
918	4/I/C/R045/0249	1	4	28	7	9	16	9	42	11	20	16	30	0	0	6	15	18	10	28	13	25	23	15	0	15	2	1	3	8	1	1
919	4/I/C/R045/0253	1	4	31	12	15	14	9	54	13	30	27	30	30	0												1	2	1	7	1	4
920	4/I/C/R045/0255	1	4	3	7	8	12	9	29	14	65	27	30	0	0	7	6	15	5	9	8	70	18	5	4	1	2	1	3	0	1	1	5	10	14	10	3	12	50	21	30	0	7
921	4/I/C/R011/0505	1	4	31	7	25	17	19	31	12	50	24	30	0	10	2	11	11	4	6	9	70	14	7	0	3	2	2	1	6	1	4	0	6	10	6	4	12	70	25	6	2	4
922	4/I/C/R011/0506	1	4	31	4	17	19	17	37	12	60	24	8	3	4	3	7	9	6	24	10	60	16	15	5	7	2	2	1	0	1	1	2	11	16	7	35	14	50	42	30	30	30
923	4/I/C/R011/0507	1	4	31	5	14	14	14	27	12	50	24	30	3	7	3	0	0	2	0	6	90	13	1	0	1	2	2	1	0	1	1	6	19	18	12	45	15	70	37	30	10	20
924	4/I/C/R036/0262	1	4	28	8	19	18	15	6	12	50	21	14	7	7	7	13	18	11	21	11	40	25	30	20	10	1	1	1	15	1	1	4	9	11	8	0	10	80	12	30	7	4
925	4/I/C/R036/0264	1	4	55	12	20	18	13	76	12	60	33	30	30	30	12	23	17	17	52	16	50	38	30	30	30	1	2	1	10	1	1
926	4/I/C/R036/0265	1	4	55	9	13	17	13	17	15	30	31	8	0	8												1	1	1	12	1	4
927	4/I/C/R036/0272	1	4	28	11	20	20	15	17	18	60	32	30	20	10	5	15	15	12	17	17	50	26	20	7	13	2	1	1	4	1	1	10	17	20	13	42	18	50	33	20	10	10
928	4/I/C/R036/0273	1	4	3	8	22	19	17	29	19	35	44	30	30	30	7	9	18	5	29	7	60	20	6	4	2	1	1	2	3	1	1	10	21	19	15	40	14	30	37	30	20	10
929	4/I/C/R036/0281	1	4	46	12	22	20	17	28	19	10	42	30	30	30	9	19	20	18	21	18	50	28	30	0	15	1	2	3	3	1	1	6	14	19	9	33	15	60	37	20	0	20
930	4/I/C/R045/0263	1	4	3	11	16	20	11	38	16	30	33	30	0	0	9	8	20	8	24	8	60	24	10	7	3	2	1	2	0	1	1	3	13	13	10	18	16	50	23	30	0	5
931	4/I/C/R036/0240	1	4	46	9	23	17	20	51	13	80	38	30	30	30	5	15	14	12	31	13	60	37	30	15	15	1	2	2	20	1	1	4	5	11	9	18	10	50	22	30	0	0
932	4/I/C/R036/0241	1	4	46	3	10	6	9	13	11	70	22	10	0	10	3	3	6	4	3	7	80	15	4	4	0	1	1	1	10	1	2
933	4/I/C/R036/0242	1	4	46	7	17	13	11	34	17	60	30	30	15	15	9	13	15	10	23	15	50	28	15	0	15	1	1	1	1	1	1	7	14	18	12	5	18	25	26	30	7	10
934	4/I/C/R036/0244	1	4	46	8	15	15	9	41	11	70	35	30	5	25	5	6	9	5	34	10	40	23	15	2	13	2	2	1	0	1	1	4	10	10	11	8	17	50	21	30	0	4
935	4/I/C/R036/0251	1	4	55	7	13	9	5	25	10	80	25	7	2	5	0	0	0	0	0	5	100	12	0	0	0	1	1	1	10	1	1	2	4	4	3	0	9	80	14	10	0	0
936	4/I/C/R036/0252	1	4	3	4	7	6	7	17	12	80	32	10	0	10	3	15	13	13	13	18	50	26	30	10	5	1	1	1	10	1	1	6	10	8	12	0	10	50	15	30	4	10
937	4/I/C/R036/0253	1	4	3	7	22	20	16	26	19	50	35	30	30	30												2	1	5	10	1	1	5	12	14	11	0	16	50	19	30	7	10
938	4/I/C/R036/0254	1	4	1	5	6	6	5	28	8	95	16	10	0	10	2	4	4	2	10	7	90	14	8	0	8	1	1	2	12	1	2	0	2	2	0	0	6	80	12	0	0	0
939	4/I/C/R045/0256	1	4	3	6	9	7	3	37	8	50	24	20	0	0	7	5	16	6	9	8	80	18	5	4	1	2	2	1	0	1	1	6	13	14	6	6	13	50	19	30	0	0
940	4/I/C/R045/0257	1	4	3	8	12	15	11	25	15	50	27	30	0	0	8	5	16	6	6	6	70	19	10	9	1	2	1	3	5	1	1	7	12	15	12	3	16	50	25	30	0	10
941	4/I/C/R045/0258	1	4	3	7	8	6	5	25	11	65	19	20	0	0												2	1	3	0	1	1
942	4/I/C/R045/0259	1	4	3	12	23	17	14	48	15	25	28	30	0	10	11	9	18	5	43	10	60	26	10	8	2	2	2	1	12	1	4
943	4/I/C/R072/0233	1	4	46	11	24	19	20	73	19	25	45	30	0	30	10	8	20	7	41	11	40	27	12	5	7	1	1	1	8	1	1
944	5/I/A/R021/0350	1	5	42	8	12	17	8	11	15	10	30	15	4	3	6	15	16	7	16	12	50	26	15	0	4	2	1	1	4	1	1
945	5/I/A/R021/0351	1	5	42	7	2	7	3	17	7	60	23	5	0	0	0	0	0	1	0	5	95	12	0	0	0	1	2	2	10	1	4
946	5/I/A/R021/0352	1	5	42	11	11	17	11	34	17	50	37	30	0	0	10	13	20	7	41	16	20	38	30	10	10	1	1	3	3	1	1
947	5/I/A/R021/0353	1	5	42	11	26	20	19	57	17	10	43	30	10	13	11	19	20	12	45	16	20	40	30	15	10	2	1	1	0	1	1
948	5/I/A/R021/0354	1	5	42	5	6	13	4	3	9	60	20	30	6	0	0	0	0	0	0	6	90	12	0	0	0	1	1	1	10	1	1
949	5/I/A/R021/0355	1	5	34	8	22	13	14	19	10	25	14	20	15	4												1	2	1	13	1	2
950	5/I/A/R021/0357	1	5	30	4	2	10	8	3	12	50	17	5	0	0	4	4	10	4	5	9	50	21	30	0	5	1	1	3	11	1	4
951	5/I/A/R021/0359	1	5	41	3	14	11	15	10	10	70	20	30	0	0	0	0	3	1	0	6	90	12	0	0	0	1	1	1	12	1	4
952	5/I/A/R021/0361	1	5	41	7	12	15	10	0	9	45	20	10	4	6	0	0	0	0	0	5	95	12	0	0	0	2	1	1	7	1	1
953	5/I/A/R021/0362	1	5	41	11	10	19	13	42	9	40	29	30	10	10	0	4	4	3	0	7	70	13	30	0	0	2	1	1	3	1	4
954	5/I/A/R021/0363	1	5	5	5	7	19	7	5	14	30	23	10	0	0	1	6	7	5	14	15	10	21	20	0	15	2	1	3	7	1	4
955	5/I/A/R021/0365	1	5	5	11	12	20	6	15	16	30	24	8	0	3	7	6	15	10	23	11	70	12	15	3	7	2	1	1	7	1	4
956	5/I/A/R021/0367	1	5	2	9	9	16	6	30	10	20	25	30	7	10	5	14	19	8	33	12	15	31	10	3	4	1	2	1	4	1	1
957	5/I/A/R021/0369	1	5	42	4	7	15	3	3	8	75	22	25	15	10	0	1	3	4	0	7	40	13	5	0	0	1	1	1	10	1	4
958	5/I/A/R040/0388	1	5	37	7	13	12	12	5	13	50	19	20	0	0	1	7	6	1	0	10	60	14	10	0	0	1	1	1	12	1	2
959	5/I/A/R040/0389	1	5	37	6	15	13	15	5	12	45	16	25	0	0	2	3	7	2	0	10	80	14	5	0	0	2	1	1	5	1	2
960	5/I/A/R040/0391	1	5	30	5	14	11	13	10	10	50	14	20	5	2	7	12	14	8	0	11	60	12	15	2	2	2	2	1	10	1	2
961	5/I/A/R040/0392	1	5	30	8	14	16	16	17	12	45	13	25	0	0	3	3	9	2	9	9	70	14	0	0	0	2	2	1	7	1	2
962	5/I/A/R040/0396	1	5	37	9	16	13	15	3	8	70	14	20	0	0	7	9	14	7	15	10	65	12	15	7	6	2	2	1	3	1	1
963	5/I/A/R040/0407	1	5	35	10	18	19	10	44	11	55	22	30	25	20	8	10	16	10	44	11	50	18	30	0	10	1	1	1	0	1	1
964	5/I/A/R040/0409	1	5	35	4	15	11	14	3	11	50	13	30	0	15	6	11	15	11	0	12	50	14	15	0	0	2	1	1	0	1	1
965	5/I/A/R021/0370	1	5	30	10	17	18	11	19	17	10	33	30	3	15	5	6	12	7	0	11	50	17	30	0	7	2	1	3	6	1	4
966	5/I/A/R040/0411	1	5	30	4	11	14	6	0	10	90	12	20	0	0	1	3	0	3	6	6	60	16	5	0	0	1	1	4	10	1	4
967	5/I/A/R021/0373	1	5	37	11	12	19	11	33	18	15	38	20	4	10	3	12	12	6	15	7	70	15	3	2	1	2	2	1	3	1	1
968	5/I/A/R021/0374	1	5	34	4	2	6	3	17	7	70	20	6	0	0												2	1	2	0	1	1
969	5/I/A/R021/0375	1	5	35	10	19	19	11	28	18	30	34	15	0	0	7	19	18	12	8	14	40	24	30	0	3	2	1	1	0	1	1
970	5/I/A/R021/0376	1	5	41	11	16	20	11	19	15	25	33	30	0	6	7	15	19	15	13	11	25	28	30	6	10	1	1	1	7	1	2
971	5/I/A/R021/0378	1	5	41	8	8	17	13	17	14	50	30	30	30	30	6	12	18	10	51	13	50	26	20	20	17	1	1	1	8	1	1
972	5/I/A/R021/0379	1	5	41	9	8	12	6	0	10	50	21	15	0	2	4	12	17	10	19	11	50	27	20	0	20	2	1	1	0	1	2
973	5/I/A/R021/0380	1	5	41	11	19	19	14	33	16	25	35	30	7	7	8	17	20	15	18	12	20	25	30	0	5	2	1	1	5	1	2
974	5/I/A/R021/0381	1	5	42	10	9	17	7	18	14	25	29	15	3	4	11	8	20	11	39	13	60	27	15	3	7	1	1	1	5	1	1
975	5/I/A/R021/0383	1	5	42	4	6	10	7	8	11	70	17	15	4	0	2	6	10	5	0	9	80	14	3	0	1	2	1	1	7	1	2
976	5/I/A/R021/0384	1	5	5	3	5	11	6	0	10	75	19	7	0	0	2	2	1	4	0	7	75	14	5	0	2	2	1	1	9	1	4
977	5/I/A/R021/0385	1	5	41	6	12	20	9	22	14	30	34	30	0	4	6	9	13	10	0	14	40	14	22	2	8	2	1	1	0	1	4
978	5/I/A/R021/0386	1	5	41	6	11	12	13	17	11	40	29	20	0	0	3	6	5	6	0	8	80	15	8	1	7	2	1	3	4	1	4
979	5/I/A/R021/0389	1	5	30	12	8	13	6	18	9	30	27	30	0	0												1	1	2	5	1	1
980	5/I/A/R021/0391	1	5	34	12	15	18	8	53	15	25	38	30	11	15	5	15	15	11	16	17	30	29	30	10	10	1	1	1	7	2	4
981	5/I/A/R021/0392	1	5	2	5	8	9	10	19	9	50	27	20	0	0	3	7	6	6	0	9	50	17	2	0	0	2	1	1	5	1	1
982	5/I/A/R021/0393	1	5	41	5	8	12	9	11	8	50	26	7	3	0												1	1	1	10	1	4
983	5/I/A/R021/0394	1	5	41	6	11	10	10	11	12	60	22	10	5	0												1	1	1	8	1	4
984	5/I/A/R021/0395	1	5	42	8	17	17	21	29	20	10	29	30	0	0												1	1	1	7	1	4
985	5/I/A/R021/0396	1	5	42	4	6	8	5	18	10	50	24	30	15	3												1	1	1	7	2	1
986	5/I/A/R040/0439	1	5	37	3	10	10	6	5	10	80	16	15	0	2	3	2	4	2	8	9	80	16	5	0	4	2	1	1	8	1	4
987	5/I/A/R040/0440	1	5	37	11	16	15	9	15	12	50	17	25	0	5	11	18	17	6	45	12	50	28	15	2	10	2	2	1	0	1	4
988	5/I/A/R040/0445	1	5	37	5	14	14	10	11	12	95	20	20	2	2	4	11	15	10	13	13	80	20	6	6	5	2	1	5	0	1	4
989	5/I/A/R040/0451	1	5	37	8	15	13	14	0	11	80	12	30	0	2	8	9	20	6	34	12	40	26	6	0	6	2	1	1	0	1	4
990	5/I/A/R040/0453	1	5	35	4	13	13	12	0	9	75	15	30	0	15	4	5	14	7	9	8	70	18	30	0	4	2	1	1	4	1	1
991	5/I/A/R040/0456	1	5	37	6	14	13	7	21	12	75	17	15	0	8	5	10	17	8	43	13	70	23	30	0	10	1	1	1	3	1	1
992	5/I/A/R040/0461	1	5	2	7	8	8	3	5	8	50	12	20	0	0	1	3	4	0	3	5	90	12	10	0	0	1	1	1	7	1	1
993	5/I/A/R021/0399	1	5	30	5	13	12	14	19	9	40	25	15	0	0												2	1	1	0	1	1
994	5/I/A/R040/0463	1	5	5	4	7	9	8	0	11	70	12	15	2	0	1	1	0	0	0	5	100	12	0	0	0	2	1	3	0	1	4
995	5/I/A/R041/0400	1	5	30	4	17	18	12	15	14	30	30	22	18	6	3	12	12	13	20	15	60	23	15	15	4	1	1	1	0	1	1
996	5/I/A/R011/0520	1	5	5	7	12	16	13	35	12	45	23	30	15	10	5	13	18	12	5	16	40	21	30	0	5	2	2	1	0	1	4
997	5/I/A/R021/0402	1	5	41	9	18	19	13	21	11	35	33	25	15	5												1	2	1	9	1	4
998	5/I/A/R021/0403	1	5	41	6	21	16	15	26	13	50	28	15	0	0												1	2	1	10	1	4
999	5/I/A/R021/0404	1	5	42	7	16	10	11	13	15	40	32	20	0	3	8	14	14	10	18	14	70	27	20	4	3	1	1	1	8	2	1
1000	5/I/A/R021/0405	1	5	41	7	19	18	17	5	14	20	31	30	2	3	0	0	0	0	10	5	80	12	0	0	0	2	1	3	0	1	4
1001	5/I/A/R021/0410	1	5	42	6	13	17	7	15	17	50	31	30	30	30	0	5	11	0	5	9	45	14	7	10	5	1	2	1	8	1	4
1002	5/I/A/R021/0411	1	5	30	6	7	9	8	55	20	30	47	30	30	30												1	2	1	6	1	4
1003	5/I/A/R040/0478	1	5	41	4	16	15	11	10	10	50	19	10	0	15	1	3	6	5	0	9	70	14	7	0	2	2	1	1	10	1	1
1004	5/I/A/R040/0481	1	5	42	7	9	11	10	47	10	50	23	15	10	15	0	0	0	0	2	7	85	12	6	0	0	1	2	2	10	2	1
1005	5/I/A/R040/0482	1	5	42	4	9	10	8	0	9	80	12	30	0	7	3	9	12	14	3	12	50	17	30	0	7	2	1	1	5	1	1
1006	5/I/A/R040/0485	1	5	41	5	10	11	8	8	9	75	12	10	0	2	0	0	0	0	0	5	85	12	0	0	0	2	1	3	0	1	4
1007	5/I/A/R040/0488	1	5	41	6	12	17	6	0	10	50	14	15	2	2	4	5	12	4	0	8	60	15	15	0	0	2	1	1	7	1	4
1008	5/I/A/R047/0454	1	5	5	5	11	12	11	12	15	70	22	15	7	10												2	1	1	4	1	4
1009	5/I/B/R036/0266	1	5	52	11	20	19	15	46	22	10	46	30	30	30	6	16	17	11	26	16	40	38	30	30	30	2	2	1	0	1	1
1010	5/I/B/R036/0267	1	5	52	11	14	17	13	47	12	50	28	7	3	4	4	7	13	5	33	12	60	26	20	2	18	2	2	3	4	1	1
1011	5/I/B/R036/0268	1	5	6	6	12	15	10	25	10	70	27	7	0	7	3	6	6	6	19	7	60	22	2	0	2	2	2	1	7	1	2
1012	5/I/B/R036/0270	1	5	6	7	17	16	12	5	10	70	27	30	10	20	6	10	15	10	14	13	90	24	30	0	0	1	2	3	8	1	1
1013	5/I/B/R036/0274	1	5	21	11	18	18	15	24	16	40	28	30	2	28	6	11	14	4	15	7	30	20	15	6	5	2	1	1	0	1	1
1014	5/I/B/R036/0275	1	5	25	3	7	8	10	0	10	90	17	2	1	1	2	7	9	5	5	13	70	18	4	0	2	2	1	1	2	1	1
1015	5/I/B/R036/0277	1	5	24	12	20	19	19	77	22	10	43	30	30	30	11	21	19	17	62	25	10	50	30	30	30	1	2	1	7	1	4
1016	5/I/B/R036/0278	1	5	6	8	16	14	13	26	16	30	29	30	2	28	4	13	15	14	19	16	50	19	7	2	5	2	1	1	6	1	1
1017	5/I/B/R036/0279	1	5	6	9	17	18	11	24	18	40	29	7	2	5	8	15	18	10	44	12	20	27	30	0	15	2	1	1	0	1	1
1018	5/I/B/R036/0280	1	5	6	10	18	19	11	17	17	50	27	15	0	15	3	4	5	2	11	9	60	23	10	0	0	2	1	1	4	1	1
1019	5/I/B/R036/0282	1	5	17	10	18	20	14	20	16	30	34	15	5	10	6	12	14	11	16	11	40	32	15	5	10	2	2	1	3	1	1
1020	5/I/B/R036/0283	1	5	17	11	19	19	15	32	20	20	41	20	7	13	10	18	20	16	39	18	50	40	15	2	13	2	2	3	0	1	1
1021	5/I/B/R036/0284	1	5	25	8	20	20	15	13	18	30	39	30	30	30	7	15	12	13	12	19	50	28	30	3	10	2	1	3	5	1	2
1022	5/I/B/R036/0285	1	5	25	9	15	18	11	36	16	40	31	30	20	10												2	2	1	0	1	2
1023	5/I/B/R036/0291	1	5	53	3	7	7	11	13	8	100	22	30	0	30	3	4	6	3	19	8	80	14	10	1	10	1	1	1	0	1	1
1024	5/I/B/R036/0292	1	5	53	8	12	17	14	17	11	40	29	15	5	10	5	14	16	11	13	8	50	21	20	8	0	2	1	1	0	1	1
1025	5/I/B/R040/0398	1	5	8	5	10	11	5	0	9	90	12	20	0	0	5	17	12	13	0	12	50	20	30	10	20	2	1	3	18	1	2
1026	5/I/B/R040/0399	1	5	25	5	15	13	12	13	11	50	13	30	0	0	6	12	11	15	12	13	0	21	30	0	15	2	1	1	0	1	1
1027	5/I/B/R040/0400	1	5	25	10	17	16	19	35	15	40	25	30	10	7	8	13	18	10	72	24	30	44	30	13	17	2	2	1	0	1	1
1028	5/I/B/R040/0401	1	5	25	12	20	19	18	20	12	35	22	30	15	10	8	14	14	12	22	9	40	21	30	0	5	2	2	3	0	1	1
1029	5/I/B/R040/0406	1	5	25	12	20	18	17	55	12	40	30	30	15	7	8	13	13	11	14	10	30	26	15	8	3	2	1	3	0	1	1
1030	5/I/B/R043/0401	1	5	21	8	13	13	7	6	12	50	21	30	4	8	5	14	8	13	0	8	50	22	20	5	8	1	1	3	6	1	1
1031	5/I/B/R045/0271	1	5	8	10	14	18	12	22	12	40	23	30	0	0	10	13	13	9	9	12	50	22	30	0	0	2	1	1	0	1	1
1032	5/I/B/R045/0272	1	5	8	11	11	17	10	12	13	50	27	30	0	0	4	14	8	8	12	16	50	24	3	0	0	2	1	1	0	1	1
1033	5/I/B/R045/0274	1	5	21	8	15	14	14	13	13	25	20	30	0	5	11	26	19	20	18	14	50	22	25	5	8	2	1	3	3	1	4
1034	5/I/B/R045/0279	1	5	14	5	10	15	8	2	16	50	28	30	0	10	5	14	15	16	9	17	50	31	7	2	5	2	1	1	7	1	1
1035	5/I/B/R045/0280	1	5	21	11	16	19	12	36	17	40	31	30	0	12	12	24	16	19	36	14	25	37	30	3	10	1	1	2	8	1	1
1036	5/I/B/R045/0282	1	5	52	8	16	19	14	49	14	10	24	30	30	0	9	14	15	10	15	9	30	26	30	15	10	1	2	1	5	1	2
1037	5/I/B/R040/0414	1	5	21	10	19	17	11	66	22	50	39	30	0	10	5	6	16	8	15	17	50	30	30	0	0	2	2	5	10	1	4
1038	5/I/B/R040/0415	1	5	21	11	17	18	16	75	23	40	43	30	30	30	10	13	18	8	82	23	50	50	30	30	0	1	2	1	4	1	1
1039	5/I/B/R045/0269	1	5	8	6	6	8	6	2	11	60	14	20	0	10	4	2	7	3	0	11	80	19	10	0	0	2	1	3	0	1	1
1040	5/I/B/R045/0284	1	5	29	5	8	15	13	0	10	75	16	30	0	0	3	6	6	6	6	8	70	16	6	0	6	2	2	1	5	1	4
1041	5/I/B/R045/0285	1	5	29	8	9	9	6	0	9	50	14	30	0	15	1	2	1	2	8	6	80	15	3	0	3	1	1	1	12	1	4
1042	5/I/B/R045/0287	1	5	53	8	15	19	9	43	17	40	28	30	0	30	9	17	17	9	41	18	30	29	30	0	15	2	2	3	0	1	2
1043	5/I/B/R036/0296	1	5	6	10	21	19	14	27	15	50	41	30	30	30	2	8	15	6	24	9	60	31	6	1	5	2	2	1	2	1	1
1044	5/I/B/R036/0297	1	5	6	9	16	17	12	21	17	60	31	30	30	30	9	11	17	8	0	13	30	24	30	0	0	2	1	1	1	1	1
1045	5/I/B/R036/0302	1	5	17	5	18	7	12	11	8	80	27	30	2	28	4	6	4	3	11	7	95	32	10	3	7	2	1	3	12	1	1
1046	5/I/B/R036/0306	1	5	17	11	19	20	13	24	16	20	36	30	12	18	5	14	20	12	37	16	50	27	10	3	7	1	1	1	8	1	1
1047	5/I/B/R036/0307	1	5	17	12	22	20	17	47	18	10	43	30	30	30	11	20	20	16	44	15	45	35	20	10	10	2	1	1	7	1	1
1048	5/I/B/R036/0308	1	5	53	4	12	8	11	13	9	50	28	10	5	5	1	3	3	1	0	7	80	18	10	0	0	1	1	1	11	1	1
1049	5/I/B/R036/0314	1	5	24	12	21	18	15	35	15	20	38	30	10	20	5	13	11	7	31	14	40	36	30	10	20	2	1	1	0	1	1
1050	5/I/B/R036/0319	1	5	29	9	17	16	13	19	18	70	28	10	0	10												1	1	2	10	1	2
1051	5/I/B/R036/0320	1	5	29	8	16	19	11	15	15	60	26	15	4	11	8	9	19	7	51	12	50	25	15	4	13	1	1	2	0	1	5
1052	5/I/B/R036/0325	1	5	52	4	9	16	7	32	14	65	23	20	4	16												1	1	4	10	1	4
1053	5/I/B/R036/0326	1	5	52	12	23	20	19	54	18	30	37	30	30	30	7	13	19	15	9	13	50	21	30	5	15	1	2	5	7	1	1
1054	5/I/B/R036/0327	1	5	6	11	18	16	10	31	13	60	25	4	0	4	10	14	13	8	27	7	40	29	7	3	3	1	1	5	2	1	1
1055	5/I/B/R036/0328	1	5	6	6	12	12	10	16	10	50	24	15	0	15	6	9	14	6	27	9	50	28	30	13	10	2	1	1	4	1	1
1056	5/I/B/R036/0332	1	5	21	7	20	20	16	9	18	30	33	30	2	28												2	1	1	10	1	2
1057	5/I/B/R040/0416	1	5	21	12	20	20	17	7	14	90	13	30	10	15	6	18	19	13	11	14	25	27	30	5	7	2	2	1	0	1	1
1058	5/I/B/R040/0417	1	5	21	12	16	19	16	7	12	80	13	30	0	10	7	13	15	11	3	15	50	24	30	0	5	2	1	1	2	1	1
1059	5/I/B/R040/0418	1	5	52	9	12	16	13	21	15	50	23	25	0	0	7	19	16	15	9	18	30	33	6	0	6	2	1	3	0	1	1
1060	5/I/B/R040/0419	1	5	21	9	17	15	14	23	11	50	13	20	0	1	0	0	1	0	0	6	70	13	1	2	0	2	1	1	4	1	1
1061	5/I/B/R040/0420	1	5	8	12	20	19	17	50	16	40	28	30	10	7	7	15	19	15	38	17	25	29	30	15	10	2	1	1	0	1	1
1062	5/I/B/R040/0421	1	5	52	11	20	20	17	6	9	50	13	30	0	0	7	14	18	17	0	16	50	30	30	5	10	2	1	3	0	1	2
1063	5/I/B/R040/0432	1	5	8	6	16	16	14	15	15	40	22	30	5	2	5	10	17	6	5	13	50	22	30	10	20	2	2	1	4	2	1
1064	5/I/B/R040/0434	1	5	8	7	14	14	11	20	12	65	15	20	0	2												2	1	3	0	1	1
1065	5/I/B/R040/0435	1	5	24	6	5	11	9	0	8	80	12	15	0	0	0	3	4	3	0	8	50	16	10	0	0	2	1	1	12	1	2
1066	5/I/B/R040/0436	1	5	53	6	11	14	8	13	14	40	20	20	5	15	5	15	17	16	9	16	25	22	30	0	0	2	1	1	0	1	1
1067	5/I/B/R045/0293	1	5	29	12	18	20	18	51	17	10	34	30	25	5	8	9	17	7	44	10	60	24	16	10	8	1	1	2	7	1	1
1068	5/I/B/R045/0294	1	5	53	8	13	18	11	28	16	30	27	30	0	0	4	7	11	10	0	13	50	23	15	0	0	2	1	1	0	1	1
1069	5/I/B/R043/0402	1	4	52	4	5	9	4	6	12	50	16	15	0	0	3	4	3	4	2	8	50	15	20	0	5	2	2	1	10	1	4
1070	5/I/B/R045/0295	1	5	53	8	16	19	11	37	17	40	30	30	10	20	3	15	20	9	5	17	40	28	30	2	5	2	1	3	0	1	1
1071	5/I/C/R036/0286	1	5	46	7	16	17	9	18	22	25	35	30	5	25	7	12	13	8	16	18	60	41	30	0	30	2	2	1	7	1	1
1072	5/I/C/R036/0287	1	5	46	10	21	12	10	37	18	50	43	30	30	30	12	7	18	7	56	10	40	28	15	7	8	2	2	1	7	1	1
1073	5/I/C/R036/0289	1	5	46	6	9	11	6	12	10	80	21	5	1	4	4	2	2	2	0	6	90	13	3	0	3	2	1	3	7	1	2
1074	5/I/C/R036/0294	1	5	3	4	11	12	15	15	8	80	22	5	0	5												2	1	1	7	1	1
1075	5/I/C/R036/0295	1	5	3	10	18	12	10	20	13	50	35	10	5	5	6	13	13	10	26	17	25	30	30	0	5	2	2	3	0	1	1
1076	5/I/C/R045/0288	1	5	28	4	11	16	7	34	9	75	20	30	0	10	3	7	9	7	0	8	50	19	5	5	5	1	2	2	14	1	1
1077	5/I/C/R045/0292	1	5	28	6	12	17	8	24	12	60	24	30	0	0	5	18	17	13	0	17	50	25	30	0	0	2	1	1	0	1	1
1078	5/I/C/R036/0301	1	5	55	12	20	19	17	9	14	30	34	10	7	3	9	7	14	3	18	10	70	21	8	6	3	2	1	1	0	1	1
1079	5/I/C/R036/0303	1	5	46	7	11	9	7	31	13	70	35	15	10	5	7	7	8	3	54	8	70	20	12	4	8	1	2	2	5	1	1
1080	5/I/C/R036/0310	1	5	55	12	23	18	19	26	19	5	49	30	30	30	7	15	19	15	19	17	40	29	30	0	10	2	2	1	0	1	4
1081	5/I/C/R036/0312	1	5	55	5	11	5	6	6	11	95	17	2	0	2	5	2	5	2	3	7	80	13	3	1	2	1	1	1	2	1	2
1082	5/I/C/R036/0313	1	5	55	12	18	19	14	36	19	50	39	25	15	10	11	8	16	7	41	11	60	27	10	6	4	2	2	1	8	1	1
1083	5/I/C/R036/0315	1	5	1	12	20	18	15	77	23	25	52	30	30	30												2	2	1	9	1	1
1084	5/I/C/R036/0321	1	5	46	10	18	16	15	41	13	50	42	30	30	30												2	2	3	4	1	1
1085	5/I/C/R036/0322	1	5	46	10	23	20	17	39	19	50	28	7	5	2	10	21	18	16	37	18	30	39	30	20	10	1	1	1	9	1	1
1086	5/I/C/R036/0323	1	5	46	11	19	18	13	32	20	50	40	30	30	30	8	16	19	17	48	17	50	31	30	15	15	1	1	3	0	1	1
1087	5/I/C/R036/0324	1	5	46	12	24	20	17	36	23	20	48	30	30	30	10	17	20	15	61	21	20	42	30	30	0	2	2	1	0	1	1
1088	5/I/C/R036/0333	1	5	3	8	20	16	10	28	16	50	35	7	3	4	7	18	19	14	40	16	50	27	30	10	5	2	2	1	0	1	2
1089	5/I/C/R036/0334	1	5	3	9	19	16	17	23	23	30	40	30	30	30	6	15	16	13	27	18	25	29	30	15	10	1	2	1	0	1	1
1090	5/I/C/R036/0335	1	5	3	4	12	15	13	4	15	90	24	30	0	30	1	4	11	5	0	11	50	16	15	0	0	1	1	1	7	1	1
1091	5/I/C/R036/0337	1	5	3	10	17	18	9	29	15	40	39	30	5	25	6	15	14	14	13	17	40	27	30	0	10	2	1	1	5	1	1
1092	5/I/C/R036/0339	1	5	46	4	7	10	7	31	16	50	30	4	0	4	0	6	7	4	3	9	50	18	15	0	5	2	2	1	6	1	1
1093	5/I/C/R036/0341	1	5	46	5	10	10	8	20	16	60	29	20	10	10	3	4	10	2	28	12	70	24	15	0	0	2	2	1	10	1	1
1094	5/I/C/R036/0343	1	5	55	4	10	10	8	56	9	50	21	15	0	0	3	12	13	4	15	12	50	22	30	10	15	1	2	2	5	1	1
1095	5/I/C/R040/0425	1	5	46	12	22	17	17	16	14	70	21	30	0	10	5	13	10	9	3	16	50	25	25	0	0	2	1	3	4	1	4
1096	5/I/C/R040/0426	1	5	46	12	15	16	17	7	11	50	15	30	10	6	5	10	13	7	0	12	50	17	20	0	5	2	1	3	2	1	2
1097	5/I/C/R040/0427	1	5	31	12	19	20	17	32	15	50	27	30	10	7	11	7	15	6	54	12	60	23	10	5	5	2	1	1	0	1	1
1098	5/I/C/R040/0429	1	5	31	9	16	14	13	15	13	50	19	30	5	10	9	8	17	8	36	10	60	20	14	2	6	2	1	1	7	1	1
1099	5/I/C/R040/0459	1	5	55	4	8	13	5	2	8	95	12	20	0	0	5	8	13	8	0	13	50	16	30	0	5	2	1	1	0	1	1
1100	5/I/C/R040/0460	1	5	46	4	9	13	6	0	8	95	12	30	0	0												2	1	5	7	1	1
1101	5/I/C/R040/0462	1	5	46	10	19	16	14	15	13	50	13	20	3	10	7	10	15	6	0	10	50	17	30	0	0	2	1	3	5	1	4
1102	5/I/C/R043/0410	1	5	28	3	8	13	10	0	12	50	18	15	0	5	3	10	10	6	0	11	50	19	30	0	0	2	2	5	4	1	2
1103	5/I/C/R043/0411	1	5	28	4	4	14	7	0	12	50	18	10	0	0												2	2	5	9	1	2
1104	5/I/C/R043/0420	1	5	28	6	17	16	14	12	18	20	24	30	10	15	5	13	11	12	10	16	50	25	30	4	5	1	2	1	12	1	4
1105	5/I/C/R043/0421	1	5	31	3	13	14	15	9	15	50	24	25	0	5	0	3	2	1	0	7	90	14	5	0	0	2	1	1	0	1	4
1106	5/I/C/R043/0424	1	5	1	5	22	18	18	32	16	10	29	30	15	15	4	14	17	10	32	18	25	29	30	0	10	2	2	3	9	1	2
1107	5/I/C/R043/0425	1	5	1	5	12	16	17	15	18	15	31	30	0	3	0	3	4	1	0	8	80	14	15	0	0	2	2	3	10	1	2
1108	5/I/C/R043/0426	1	5	19	6	12	17	14	35	19	25	31	25	0	15	6	16	18	15	30	16	50	28	30	10	15	2	1	1	0	1	1
1109	5/I/C/R043/0428	1	5	46	4	9	17	11	12	15	50	27	30	7	10	0	4	9	6	0	10	80	18	10	0	0	2	1	1	5	1	4
1110	5/I/C/R043/0429	1	5	46	10	15	18	20	33	17	25	32	30	6	7	8	18	17	15	3	18	50	27	30	6	10	2	1	3	1	1	2
1111	5/I/C/R045/0298	1	5	55	5	9	16	11	3	12	50	20	30	20	10												1	1	1	12	1	1
1112	5/I/C/R045/0299	1	5	28	9	12	18	11	41	16	10	26	30	20	10	11	16	17	14	9	17	25	28	30	10	10	1	1	1	6	1	1
1113	5/I/C/R045/0300	1	5	46	11	21	20	18	50	15	10	28	30	20	10	4	9	18	4	16	13	50	23	30	0	15	1	1	1	0	1	1
1114	5/I/C/R043/0432	1	5	46	10	19	19	19	50	20	0	35	30	0	10	3	12	18	6	65	14	30	29	30	5	15	2	2	1	0	1	4
1115	5/I/C/R043/0434	1	5	46	10	16	20	13	25	15	25	24	30	16	10												1	1	5	8	1	4
1116	5/I/C/R036/0347	1	5	28	5	9	12	5	15	8	60	18	3	2	1	7	10	11	6	3	10	50	15	30	0	0	2	1	1	3	1	1
1117	5/I/C/R036/0348	1	5	55	5	13	12	10	12	8	70	30	10	1	9	3	6	9	6	18	12	50	25	10	5	0	2	1	3	5	1	1
1118	5/I/C/R036/0349	1	5	55	7	11	16	11	13	16	50	29	7	6	1	4	13	10	8	7	12	60	20	4	2	2	1	1	5	9	1	4
1119	5/I/C/R036/0351	1	5	31	6	13	11	7	24	10	70	24	4	0	4	6	5	5	6	3	7	80	15	15	0	6	2	1	1	3	1	1
1120	5/I/C/R036/0352	1	5	31	6	12	14	7	12	14	65	27	20	15	5	4	4	6	6	9	7	80	16	6	0	2	1	1	1	3	1	1
1121	5/I/C/R036/0353	1	5	46	8	18	17	12	22	15	50	37	30	0	0	7	15	16	6	10	16	70	24	5	1	4	1	1	1	7	1	5
1122	5/I/C/R040/0471	1	5	46	6	17	19	19	53	24	20	41	30	30	30												1	2	1	10	1	2
1123	5/I/C/R040/0473	1	5	46	4	16	11	10	0	10	85	12	30	0	5	4	10	12	11	0	11	50	17	30	0	7	2	1	1	5	1	4
1124	5/I/C/R043/0435	1	5	46	7	18	17	15	23	16	25	29	30	0	0	3	8	12	4	5	10	40	20	30	0	7	2	1	3	0	1	4
1125	5/I/C/R043/0436	1	5	46	7	14	16	19	48	18	25	28	30	0	15	5	13	18	12	1	15	50	23	30	5	15	2	2	3	8	1	1
1126	5/I/C/R043/0437	1	5	46	7	15	15	10	23	12	50	15	20	0	3	3	11	10	6	3	10	50	17	20	0	4	2	2	1	0	1	1
1127	5/I/C/R045/0305	1	5	46	7	9	9	5	8	12	55	17	30	0	0	5	8	7	10	24	13	80	26	15	0	0	2	1	1	2	1	4
1128	5/I/C/R045/0306	1	5	46	10	12	17	14	17	17	50	28	30	0	0	3	5	8	9	13	10	70	18	20	5	15	1	2	3	6	1	4
1129	5/I/C/R045/0307	1	5	46	8	11	18	11	14	17	60	29	30	0	15	10	14	17	10	20	11	20	26	30	20	10	2	2	3	5	1	4
1130	5/I/C/R045/0308	1	5	46	9	11	14	10	26	14	60	26	30	0	0	4	13	11	10	27	9	10	26	25	10	10	1	1	2	7	1	4
1131	5/I/C/R045/0309	1	5	46	12	15	20	13	44	13	40	30	30	0	0	9	19	17	13	41	16	40	40	30	30	30	2	2	3	0	1	4
1132	5/I/C/R045/0310	1	5	46	10	12	20	10	47	17	40	29	30	15	15	8	13	17	10	26	15	40	29	30	15	10	1	2	1	3	1	1
1133	5/I/C/R045/0311	1	5	46	7	7	11	5	0	10	60	20	25	0	6	1	8	8	3	0	9	80	17	15	0	0	1	1	2	7	1	1
1134	5/I/C/R040/0474	1	5	46	3	12	10	6	0	8	80	13	15	1	7	2	6	4	3	16	10	80	19	2	0	0	2	2	1	12	1	4
1135	5/I/C/R040/0476	1	5	55	9	24	14	12	25	10	10	29	30	30	30	7	15	17	15	56	14	50	21	30	10	10	2	2	2	5	1	1
1136	5/I/C/R043/0445	1	5	28	7	8	13	12	23	13	50	19	30	5	15	6	12	15	8	6	16	50	21	30	15	15	2	1	3	0	1	1
1137	5/I/D/R041/0393	1	5	38	6	17	16	14	21	10	20	30	30	25	3	7	12	12	9	15	16	30	22	17	3	5	2	1	3	0	1	1
1138	5/I/D/R041/0394	1	5	38	5	8	8	4	16	7	50	18	8	3	4	5	10	14	8	12	8	50	20	30	5	3	2	1	5	8	1	1
1139	5/I/D/R041/0395	1	5	38	10	23	17	21	22	14	10	34	30	20	5	10	16	13	14	32	9	10	23	30	10	10	1	1	3	3	1	1
1140	5/I/D/R041/0396	1	5	38	6	11	19	11	13	7	50	20	25	15	6	1	8	0	6	3	7	75	16	15	0	0	1	1	1	13	1	1
1141	5/I/D/R041/0397	1	5	38	6	17	14	11	31	14	40	37	24	15	6	12	19	18	13	36	17	10	38	30	15	15	1	1	1	0	1	1
1142	5/I/D/R041/0398	1	5	38	5	14	16	8	18	10	30	33	30	13	8	3	7	4	6	11	7	90	22	8	3	3	2	2	1	9	1	2
1143	5/I/D/R021/0371_correct ID 4D	0	4	44	8	10	18	11	47	17	20	39	30	15	10												1	2	1	0	1	2
1144	5/I/D/R040/0428	1	5	38	11	16	17	13	5	12	40	14	20	0	10	9	14	16	12	0	12	50	17	30	0	0	2	1	1	6	1	1
1145	5/I/D/R043/0408	1	5	18	12	18	20	15	41	18	20	32	30	15	15	8	18	19	19	25	18	30	31	25	5	8	1	1	1	0	1	1
1146	5/I/D/R043/0409	1	5	18	4	9	11	6	6	11	25	15	15	0	5	4	6	4	6	0	6	75	17	7	0	3	2	2	2	12	1	1
1147	5/I/D/R043/0414	1	5	15	7	15	17	12	66	18	25	29	30	10	20	7	18	18	15	36	16	70	33	30	30	30	1	2	1	4	1	4
1148	5/I/D/R043/0416	1	5	15	5	9	13	12	0	11	40	16	20	0	5	3	8	9	7	0	10	50	17	10	0	0	2	1	1	12	1	4
1149	5/I/D/R043/0417	1	5	15	8	13	14	18	20	17	50	29	30	0	15	12	24	20	19	36	18	10	33	30	0	30	2	2	3	7	1	2
1150	5/I/D/R071/0196	1	5	15	12	16	20	14	55	12	60	33	6	3	3	11	11	18	8	58	15	40	26	12	8	4	2	2	3	2	1	4
1151	5/I/D/R071/0197	1	5	15	7	8	7	6	12	10	60	20	4	0	4	6	21	14	13	23	12	50	25	30	0	8	2	2	3	12	1	2
1152	5/I/D/R071/0198	1	5	15	8	17	16	13	36	12	60	27	8	6	2												1	2	2	19	1	4
1153	5/I/D/R072/0261	1	5	18	5	8	7	7	25	9	25	21	7	0	0	4	7	8	8	9	9	75	24	15	0	10	1	1	1	4	1	5
1154	5/I/D/R040/0464	1	5	43	6	15	18	13	8	14	50	15	20	4	8	5	12	17	10	0	16	50	24	30	3	10	2	2	1	4	1	2
1155	5/I/D/R040/0465	1	5	43	10	10	19	14	34	14	25	12	15	0	0	3	6	17	5	0	7	50	15	15	10	5	1	1	1	2	1	1
1156	5/I/D/R040/0466	1	5	43	4	13	16	5	5	10	70	12	15	0	7	4	7	14	4	0	8	60	15	20	10	10	1	1	1	2	1	1
1157	5/I/D/R041/0403	1	5	15	3	4	10	2	19	7	30	19	7	2	2	0	2	0	0	4	7	70	12	5	0	4	1	1	1	14	1	1
1158	5/I/D/R041/0405	1	5	15	6	12	16	8	15	9	20	20	18	10	8	7	10	19	5	24	13	50	24	30	15	15	2	2	1	4	1	1
1159	5/I/D/R043/0438	1	5	38	5	12	17	15	29	11	25	23	30	0	5												2	1	1	0	1	1
1160	5/I/D/R043/0439	1	5	38	6	3	8	8	0	10	85	14	15	0	0	0	0	1	0	0	7	100	12	3	0	0	2	2	2	10	1	1
1161	5/I/D/R043/0440	1	5	15	3	9	18	11	0	14	50	15	20	0	5	0	1	3	0	0	7	50	12	5	0	0	2	2	1	0	1	4
1162	5/I/D/R045/0304	1	5	38	4	7	14	9	0	12	50	17	30	0	0	2	4	9	4	4	10	60	16	15	0	0	1	1	4	2	1	2
1163	5/I/D/R071/0200	1	5	43	7	11	17	11	2	11	70	29	20	5	15	5	5	4	3	12	6	80	16	10	0	2	2	1	1	4	1	4
1164	5/I/D/R071/0201	1	5	43	8	7	15	6	3	11	70	22	10	0	10												2	1	1	7	1	1
1165	5/I/D/R071/0202	1	5	43	12	17	20	14	47	12	40	34	20	10	10	8	16	18	14	22	16	25	23	30	0	15	2	2	1	0	1	1
1166	5/I/D/R011/0514	1	5	38	10	21	18	12	33	12	50	25	30	15	20	6	15	15	9	5	18	50	24	30	4	15	2	2	1	5	1	4
1167	5/I/D/R011/0518	1	5	38	6	17	20	19	18	13	50	25	30	0	15	4	10	11	10	14	13	50	16	20	5	5	2	2	1	0	1	2
1168	5/I/D/R011/0522	1	5	10	8	17	18	13	34	13	50	25	30	10	10	9	14	20	14	34	14	25	28	30	15	15	2	1	3	2	1	1
1169	5/I/D/R041/0412	1	5	43	6	4	12	5	9	10	70	19	8	3	3	2	5	6	2	9	10	60	16	15	0	0	2	2	1	4	1	1
1170	5/I/D/R041/0415	1	5	15	9	14	16	14	19	12	5	26	25	15	7												1	1	1	12	1	4
1171	5/I/D/R041/0416	1	5	15	7	15	15	7	26	9	5	24	30	10	7												1	1	3	3	1	4
1172	5/I/D/R043/0442	1	5	15	9	17	20	16	61	16	25	31	30	0	15	9	12	19	8	53	11	50	25	10	3	6	2	1	3	1	1	1
1173	5/I/D/R043/0443	1	5	38	10	13	20	16	40	18	0	29	30	15	15	6	15	16	14	3	15	40	23	30	10	10	2	2	5	4	1	2
1174	5/I/D/R043/0446	1	5	10	8	16	20	10	41	17	25	30	30	5	20	9	21	19	17	35	14	50	24	15	10	5	2	2	1	4	1	2
1175	5/I/D/R043/0448	1	5	10	7	19	19	11	62	15	50	29	30	0	10	7	16	18	14	60	18	50	28	30	20	10	2	2	1	0	1	1
1176	5/I/D/R043/0449	1	5	38	9	20	20	18	26	15	50	29	30	0	15	7	12	17	12	5	15	50	22	30	0	10	2	1	1	0	1	1
1177	5/I/D/R043/0450	1	5	38	12	22	20	18	60	16	25	34	30	5	20	11	18	20	18	37	18	25	27	30	4	15	2	1	3	0	1	1
1178	5/I/D/R043/0451	1	5	10	6	17	20	15	3	16	50	23	30	0	10	1	4	2	2	0	6	90	15	6	3	3	2	1	1	6	1	1
1179	5/I/D/R043/0452	1	5	10	8	17	19	15	3	15	25	24	30	0	15												2	1	1	3	1	2
1180	5/I/D/R043/0454	1	5	38	7	8	13	11	18	13	50	18	30	0	10	5	16	8	11	0	9	50	15	10	0	5	2	1	1	0	1	1
1181	5/I/D/R043/0455	1	5	15	4	8	8	11	23	11	50	18	30	0	5	4	11	20	10	34	8	50	17	15	0	10	2	1	1	0	1	1
1182	5/I/D/R045/0312	1	5	38	12	19	20	15	51	17	30	33	30	0	0	9	11	17	8	9	13	50	22	30	0	0	2	2	1	0	1	2
1183	5/I/D/R045/0313	1	5	38	12	18	20	17	50	17	10	28	30	15	15	10	13	20	10	44	14	25	29	30	9	15	1	1	1	0	1	1
1184	5/I/D/R045/0316	1	5	43	6	11	13	6	17	14	50	27	30	15	15	7	14	15	9	62	16	10	32	30	30	0	1	2	1	0	1	1
1185	5/I/D/R045/0318	1	5	43	8	10	12	9	3	12	50	21	30	10	20	1	2	1	2	0	7	80	12	8	0	0	1	1	1	7	1	1
1186	5/I/D/R072/0262	1	5	38	4	12	16	9	18	11	25	27	10	3	4	5	13	19	10	34	8	25	25	20	10	10	1	1	1	5	1	1
1187	5/I/D/R072/0264	1	5	10	5	16	14	13	20	12	50	25	30	3	20	8	22	20	16	36	13	25	28	30	10	20	2	1	3	0	1	1
1188	5/I/D/R072/0265	1	5	18	7	16	19	8	14	16	30	27	30	5	25	4	14	13	10	14	11	30	17	15	4	10	1	1	1	4	1	4
1189	5/I/D/R072/0266	1	5	18	9	26	20	20	79	19	25	36	30	0	30	12	26	20	21	36	15	20	32	30	30	30	2	1	1	0	1	4
1190	5/I/D/R072/0267	1	5	18	12	26	20	20	36	19	30	46	30	8	15	10	23	20	18	36	16	25	36	20	10	10	2	2	1	0	1	1
1191	5/I/D/R072/0268	1	5	10	11	25	19	18	75	19	50	37	30	15	15	8	17	20	15	34	12	50	30	30	10	20	1	2	3	1	1	2
1192	5/I/D/R072/0269	1	5	10	5	17	10	9	0	12	40	19	5	0	0	4	9	7	11	0	9	50	15	7	0	5	2	1	3	2	1	2
1193	5/I/D/R072/0271	1	5	15	12	26	20	17	90	15	0	38	30	20	10												1	1	4	10	1	1
1194	5/I/D/R072/0274	1	5	18	10	23	20	14	17	20	25	37	30	15	15	7	19	20	16	41	13	25	26	30	15	15	1	1	3	0	1	1
